# Supplementary material for: Adipocyte browning and resistance to obesity in mice is induced by expression of ATF3
Source: Commun Biol. 2019 Oct 24;2:389. doi: 10.1038/s42003-019-0624-y (PMC6813364; doi:10.1038/s42003-019-0624-y)
Supplement: Supplementary file 3 — supplementary data 1 [file 42003_2019_624_MOESM3_ESM.xlsx]

## Sheet: Fig 1. ATF3 levels in organs
Fig. 1 Analysis of ATF3 expression level among liver, adipose tissue, muscle and blood monocytes from lean, obese and morbidly obese patients by NCBI GEO DataSets.
Fig 1a. Homo-Liver			Fig 1b. Homo-Adipose tissue			Fig 1c. Homo-Muscle
Lean	Obese		Lean	Obese		Ctrl	Obese	m-Obese
-0.896522	-0.577042		4.20723	-2.23522		2803.56	1581.62	587.609
-0.6008	-0.42345		-2.24614	-2.77907		1347.29	869.899	358.919
-0.76732	-0.00931		0.893886	-2.16782		1524.3	443.168	505.405
-0.87365	0.233218		-2.04773	-3.02519		663.201	1438.5	915.087
1.10437	-0.72776		-0.80724	-2.97727		1689.34	286.593	484.917
1.41449	-0.93254			-3.17934		594.103	726.909	476.178
-0.47142	-1.1654			-2.50943		1887.74	839.959	588.917
-0.29924	-0.80102			-2.2819		977.264	976.794
-0.0346	-0.76721			-2.64533
0.723418	-1.00718			-2.63588
0.776358	-1.38756			-2.58716
0.846068	-0.78585			-2.90417		Fig 1d. Homo-Blood monocyte
-0.92113	-1.19354			-2.38229		Lean	obese	m-obese
	-0.64006			-1.64738		0.07029	-0.1022	-0.1324
	-1.11944			-3.04098		-0.062	-0.1328	-0.1763
	0.385628			3.50121		0.00633	-0.1849	-0.0529
	-0.10385			-0.98696		-0.0146	-0.1842	0.01907
	-1.27815			-1.53916			-0.0633	-0.0774
	0.138978						-0.0924	-0.1194
	-0.18491						-0.0963	-0.4072
	-0.17162
	-0.6895
	0.971578
	-0.26997
	-0.08949
	-0.67677

## Sheet: Fig 2
Fig. 2 Loss of ATF3 in mice aggravated high fat diet (HFD)-induced obesity and metabolic dysfunction.
Fig 2a. Body weight under normal diet
Weeks	WT	WT	WT		ATF3-/-	ATF3-/-	ATF3-/-
4	24.9	25.8	25		23.7	23.7	25.6
5	25	25.3	24.8		25.5	27	29.4
6	25.7	25.6	25.6		26.5	28.6	30.9
7	26.2	26.3	27		27.1	29.7	32.9
8	26.2	25.7	25.5		25.3	28.9	32.4
9	26	26.1	26.5		26.6	30.2	33.2
10	26.8	26.4	27		28.2	30.4	34.3
11	28	26.8	27.2		29.8	32.1	34.5
12	28.3	27	27.5		31.8	34.9	37.5
13	28.2	26.1	26.5		33.3	36.5	39.3
14	28	26	27		32	35.5	38.3
15	29.2	27.2	28		34.3	39.9	42.3
16	29.7	27.6	27.6		35.7	41.5	43.4
17	30.6	27.8	28		36.9	42	45.5
18	30	27.8	28.1		35.9	42.9	45.9
19	29.5	28	28.2		35.7	42.3	45
20	30.6	28.9	29		35.5	42	44
21	29	28	28.5		35.6	42	44.3
22	30	28	29		35.6	42	43.8
Fig 2a. Body weight under high fat diet
Weeks	WT	WT	WT	WT	WT
0	18.53	19.21	18.03	19.85	18.74
1	22.06	22.52	19.96	22.56	21.76
2	23.62	24.32	21.46	23.58	23.66
5	26.76	28.52	24.16	25.18	28.44
6	28.84	31.24	26.16	27.96	31.14
7	30.28	34.16	27.38	29.16	33.56
8	31.06	34.72	28.04	30.1	35.56
9	33.4	37.5	29.4	31.5	38.3
10	35.7	34.8	30.8	41.1	41.2
11	37.4	42.9	31.6	36.3	42.8
12	38	44.2	32.8	38.8
13	39.9	45.7	32.6	40.7
14	41.7	46.2	33.6	42.1
Weeks	ATF3-/-	ATF3-/-	ATF3-/-	ATF3-/-	ATF3-/-	ATF3-/-	ATF3-/-	ATF3-/-	ATF3-/-
0	18.51	18.43	18.91	17.83	19.36	18.74	19.85	17.51	17.76
1	21.76	22.24	22.4	21.38	22.76	21.84	23.42	19.28	19.74
2	24.54	24.36	23.12	23.64	24.64	24.74	26.12	21.42	23.42
5	27.52	29.24	27.24	26.24	30.66	31.8	31.12	26.08	27.58
6	29.38	31.98	30.32	28.04	33.48	34.94	34.98	28.62	30.18
7	31.66	35.1	33.54	30.78	35.38	37.24	36.96	30.94	31.56
8	33.52	37.26	36.16	33.12	37.04	40.36	40.12	33.7	34.06
9	36.8	40.3	38.9	36.1	40.4	44.3	43.7	36.7	36.7
10	38.7	42.7	41.7	37.8	44.5	46.1	44.6	39.8	39.6
11	41.2	45.3	41.7	40.7	45.4	45.6	45.6	40.8	41.3
12	43.5	43.9	43.8	42.9	46.5	46.3	47.1	44.3	44.7
13	46.6	45	44.9	44.1	44.6	46.1	46.7	44.7	44.9
14	46.8	45.1	44.6	44.6	46.8	47.1	47.5	44.9	45.7
Fig 2b. Body composition (% of body weight)
	WT	WT	WT	WT	WT	WT	WT	WT	WT	WT	WT	WT
Fat	10.1887	10.4528	10.4151	8.0669	7.9926	7.8439	8.5878	8.2061	7.6718	7.4427	7.5573	7.5954
Lean	77.3585	76.9811	76.8302	79.2565	79.2565	79.2193	78.7405	79.084	79.0458	79.2748	79.2366	79.0458
	ATF3-/-	ATF3-/-	ATF3-/-	ATF3-/-	ATF3-/-	ATF3-/-	ATF3-/-	ATF3-/-	ATF3-/-	ATF3-/-	ATF3-/-	ATF3-/-
Fat	21.8321	21.9847	21.6031	16.7949	16.7521	17.3077	22.1538	22.4615	22.1538	17.9426	17.799	18.3732
Lean	65.1145	64.8473	65.3053	69.6154	69.5726	69.0171	64.5	63.7308	64.1154	68.4211	68.5167	67.8947
Fig 2c. TG level (mg/dl)
WT	WT	WT	WT	WT		ATF3-/-	ATF3-/-	ATF3-/-	ATF3-/-	ATF3-/-
75	80	65	72	66		110	125	100	97	115
Fig 2d. GTT (mg/dl)
Time	WT	WT	WT	WT		ATF3-/-	ATF3-/-	ATF3-/-	ATF3-/-	ATF3-/-
0 min	147	154	150	166		185	200	188	176	185
15 min	350	354	349	359		407	410	418	437	379
30 min	296	277	305	293		332	388	348	368	354
60 min	277	221	298	241		325	335	313	309	289
120 min	165	199	185	157		256	277	284	278	175
Fig 2e. ITT (mg/dl)
Time	WT	WT	WT		ATF3-/-	ATF3-/-	ATF3-/-
0 min	148	194	194		243	295	263
15 min	152	153	124		212	321	252
30 min	107	125	98		148	257	215
45 min	91	102	99		175	264	210
60 min	99	131	151		184	242	232
Fig 2f. WAT and BAT fat-pad weight per body weight
6-week HFD	WT	WT	WT		ATF3-/-	ATF3-/-	ATF3-/-
WAT	0.23	0.2	0.21		0.41	0.49	0.49
BAT	0.12	0.13	0.14		0.12	0.17	0.19
12-week HFD	WT	WT	WT		ATF3-/-	ATF3-/-	ATF3-/-	ATF3-/-	ATF3-/-	ATF3-/-	ATF3-/-
WAT	0.09	0.2	0.12		1.02	0.85	1.54	0.69	0.65	0.67	0.32
BAT	0.1	0.08	0.2		0.15	0.14	0.18	0.13	0.23	0.17	0.13
16-week HFD	WT	WT	WT		ATF3-/-	ATF3-/-	ATF3-/-	ATF3-/-	ATF3-/-	ATF3-/-
WAT	0.35	0.4	0.32		2.25	1.37	2.51	2.7	2.38	1.5
BAT	0.16	0.14	0.15		0.29	0.3	0.26	0.32	0.64	0.52
Fig 2h.	Adipocyte diameter, size, number per area, and perigonadal fat pad weight per body weight
Adipocyte diameter (um)
WT	WT	WT		ATF3-/-	ATF3-/-	ATF3-/-
65.7365	62.461	86.0843		116.817	95.6281	101.162
Adipocyte size (um2)
WT	WT	WT		ATF3-/-	ATF3-/-	ATF3-/-
4145.27	3820.7	5197.48		8822.6	6759.19	7017.9
Adipocyte number per area (mm2)
WT	WT	WT		ATF3-/-	ATF3-/-	ATF3-/-
218.526	206.76	201.717		129.435	132.797	139.521
perigonadal fat pad weight per body weight (%)
WT	WT	WT	WT	WT	WT	WT	WT
4.0903	4.1033	3.1429	3.4903	1.9853	1.3089	1.2178	4.1738
ATF3-/-	ATF3-/-	ATF3-/-	ATF3-/-	ATF3-/-	ATF3-/-	ATF3-/-	ATF3-/-	ATF3-/-
4.5853	4.4897	4.2563	5.3271	5.3003	3.432	3.9538	6.1678	4.271

## Sheet: Fig 3
Fig.3 Loss of ATF3 aggravated the expression of inflammation-related genes in HFD-induced obese mice.
Fig 3c. Serum protein levels of adipokine and inflammation-related gene
	WT	WT	WT	WT	WT	WT	ATF3-/-	ATF3-/-	ATF3-/-	ATF3-/-	ATF3-/-	ATF3-/-
Adiponectin	1	1	0.9	1.1	0.91	1.09	0.886	0.8417	1.63052	1.80278	0.901469	0.941797
ANGPTL3	1	1	0.89	1.11	0.893	1.107	8.63	8.579	5.4664	4.25047	4.47558	5.33726
CRP	1	1	0.91	1.09	0.955	1.045	4.894	4.6615	2.84738	3.125	3.56543	3.95771
DPP-IV	1	1	0.96	1.04	0.921	1.079	5.991	5.2022	4.06576	4.96702	4.08436	4.78908
Fetuin-A	1	1	0.97	1.03	0.965	1.035	14.6367	14.6614	29.5858	21.3497	20.0771	18.1536
ICAM-1	1	1	0.95	1.05	0.978	1.022	2.9306	2.5142	2.87566	2.00756	3.17952	3.1744
IGFBP-1	1	1	0.92	1.08	0.891	1.109	16.4227	15.8799
IGFBP-2	1	1	0.95	1.05	0.943	1.057	3.5023	3.5612	4.0016	3.61141	5.49753	5.09165
IGFBP-3	1	1	0.89	1.11	0.876	1.124	1.6423	1.6018	1.06011	1.11882	1.34318	1.36705
IGFBP-5	1	1	0.91	1.09	0.895	1.105	2.3336	2.3352	3.87898	4.56413	2.81532	2.79174
IGFBP-6	1	1	0.94	1.06	0.967	1.033	4.8784	4.7679	5.14933	5.64972	2.34852	2.50752
Lipocalin 2	1	1	0.92	1.08	0.945	1.055	3.2547	3.7501	2.76429	2.76278	3.08755	2.94375
RBP4	1	1	0.98	1.02	0.967	1.033	3.9533	4.5011	4.89189	5.39336
Resistin	1	1	0.97	1.03	0.891	1.109	183.695	137.646	84.0252	85.4453	60.7992	54.1254
Fig 3d. Serum protein level of adiponectin, ICAM-1 and resistin by ELISA assay
	WT	WT	WT	WT	ATF3-/-	ATF3-/-	ATF3-/-	ATF3-/-	ATF3-/-	ATF3-/-	ATF3-/-
Adiponectin (ug/ml)	6.6598	9.3328	8.1443	10.3369	6.4157	9.5895	6.5758	6.5001	10.5144	11.3794	10.2154
	WT	WT	WT	WT	WT	ATF3-/-	ATF3-/-	ATF3-/-	ATF3-/-	ATF3-/-
ICAM-1 (ng/ml)	664.733	719.6	640.111	650.48	689.12	766.656	790.178	763.711	785.23	720.12
	WT	WT	WT	WT	WT	WT	WT	WT
Resistin (ng/ml)	44.8111	57.8889	61.0778	62.5889	53.7389	57.5611	42.4667	40.0889
	ATF3-/-	ATF3-/-	ATF3-/-	ATF3-/-	ATF3-/-	ATF3-/-	ATF3-/-
Resistin (ng/ml)	58.7444	72.55	63.8278	58.7444	51.6889	72.9722	97.6778
Fig 3e. Quantified real-time PCR analysis of mRNA levels of iNOS, IL-6, and TNFα in liver
	WT	WT	WT	WT	WT	WT	ATF3-/-	ATF3-/-	ATF3-/-	ATF3-/-	ATF3-/-	ATF3-/-
iNOS	0.8269	0.8374	1.1043	1.1866	1.0097	1.0351	3.13	7.97	3.43	5.43	2.42	5.84
IL6	0.8399	0.8825	1.1035	1.1301	1.0349	1.009	122.361	69.7925	60	50.2	78	169.48
TNFα	0.9576	0.9452	1.0773	1.1273	0.9539	0.9387	17.3276	8.0278	5.49	7.8	1.94	12.45

## Sheet: Fig 4
Fig. 4 Adeno-associated virus 8 (AAV8)-mediated expression of ATF3 reversed metabolic dysfunction in ATF3−/− mice
Fig 4a. Body weight (g)
	WT	WT	WT
Week 0	13.15	19	13.975
Week 1	13.15	17.1	13.775
Week 2	17.6	20.73	19.1
Week 4	21.725	23.53	23.525
Week 6	24.175	25.66	25.3
Week 8	26.53	28.53	27.3
Week 10	29.125	31.267	29.325
Week 12	32.725	35.9	34.5
	AAV8-GFP-ATF3-/-	AAV8-GFP-ATF3-/-	AAV8-GFP-ATF3-/-
Week 0	10.14	14.1	13.76
Week 1	11.4	15.24	14.44
Week 2	19.76	20.74	19.28
Week 4	24.62	25.04	23.44
Week 6	27.48	26.06	29.8
Week 8	31.62	30.62	35.25
Week 10	35.32	34.96	38.85
Week 12	40.02	40.72	43.275
	AAV8-ATF3-ATF3-/-	AAV8-ATF3-ATF3-/-	AAV8-ATF3-ATF3-/-
Week 0	14.95	13.075	12.8
Week 1	15.6	13.675	13.675
Week 2	21.75	20.75	21.225
Week 4	25.225	26.175	26.7
Week 6	26.45	29.275	30.3
Week 8	28.42	32.17	32.82
Week 10	30.55	36.325	37.3
Week 12	37	39	36
Fig 4b. TG (mg/dl)
	WT	WT	WT	WT	WT
	70	85	70	68	73
	AAV8-GFP-ATF3-/-	AAV8-GFP-ATF3-/-	AAV8-GFP-ATF3-/-	AAV8-GFP-ATF3-/-	AAV8-GFP-ATF3-/-
	120	128	95	118	95
	AAV8-ATF3-ATF3-/-	AAV8-ATF3-ATF3-/-	AAV8-ATF3-ATF3-/-	AAV8-ATF3-ATF4-/-	AAV8-ATF3-ATF5-/-
	90	102	105	80	75
Fig 4c. GTT (mg/dl)
Time	WT	WT	WT
0 min	149.75	173.33	155.5
15 min	341.25	265.67	366
30 min	350	253.33	371.5
60 min	275.5	221.33	287.75
120 min	176.75	184.33	180
Time	AAV8-GFP-ATF3-/-	AAV8-GFP-ATF3-/-	AAV8-GFP-ATF3-/-
0 min	175.8	150.4	212
15 min	381.4	420	426.75
30 min	328.2	445.8	393.5
60 min	284	380.6	359.75
120 min	215.4	236	292.5
Time	AAV8-ATF3-ATF3-/-	AAV8-ATF3-ATF3-/-	AAV8-ATF3-ATF3-/-
0 min	150.75	168.75	189.75
15 min	351.75	341	357.5
30 min	306	325.75	344
60 min	222.25	247.5	264.25
120 min	120	176	186.75
Fig4d. ITT (mg/dl)
Time	WT	WT	WT
0 min	148	194	194
15 min	152	153	124
30 min	107	125	98
45 min	91	102	99
60 min	99	131	151
Time	AAV8-GFP-ATF3-/-	AAV8-GFP-ATF3-/-	AAV8-GFP-ATF3-/-
0 min	243	295	263
15 min	212	321	252
30 min	148	257	215
45 min	175	264	210
60 min	184	242	232
Time	AAV8-ATF3-ATF3-/-	AAV8-ATF3-ATF3-/-	AAV8-ATF3-ATF3-/-
0 min	148	170	160
15 min	119	120	124
30 min	107	125	98
45 min	91	102	99
60 min	99	131	151
Fig 4f.	Adipocyte diameter (μm), size (μm2), number per area (mm2), and perigonadal fat pad weight per body weight (g)
	Adipocyte diameter (um)
	WT	WT	WT
	44.9859	55.2501	64.2529
	AAV8-GFP-ATF3-/-	AAV8-GFP-ATF3-/-	AAV8-GFP-ATF3-/-
	111	99.2755	97.3471
	AAV8-ATF3-ATF3-/-	AAV8-ATF3-ATF3-/-	AAV8-ATF3-ATF3-/-
	54.1018	58.7478	57.889
	Adipocyte size (um2)
	WT	WT	WT
	1582.34	2569.84	3671.12
	AAV8-GFP-ATF3-/-	AAV8-GFP-ATF3-/-	AAV8-GFP-ATF3-/-
	6100.9	7351.22	6345.87
	AAV8-ATF3-ATF3-/-	AAV8-ATF3-ATF3-/-	AAV8-ATF3-ATF3-/-
	3423.23	3279.56	3308.34
	Adipocyte number per area (mm2)
	WT	WT	WT
	191.155	189.385	171.685
	AAV8-GFP-ATF3-/-	AAV8-GFP-ATF3-/-	AAV8-GFP-ATF3-/-
	120.357	102.657	116.817
	AAV8-ATF3-ATF3-/-	AAV8-ATF3-ATF3-/-	AAV8-ATF3-ATF3-/-
	176.995	178.765	176.995
	perigonadal fat pad weight per body weight (%)
	WT	WT	WT	WT	WT
	3.9	4.065	3.09	3.123	2.1
	AAV8-GFP-ATF3-/-	AAV8-GFP-ATF3-/-	AAV8-GFP-ATF3-/-	AAV8-GFP-ATF3-/-	AAV8-GFP-ATF3-/-
	4.6	4.56	4.389	5.123	5.42
	AAV8-ATF3-ATF3-/-	AAV8-ATF3-ATF3-/-	AAV8-ATF3-ATF3-/-	AAV8-ATF3-ATF3-/-	AAV8-ATF3-ATF3-/-
	3.23	3.456	3.12	2.98	3.823

## Sheet: Fig 5
Fig. 5 ATF3−/− mice showed dysregulated WAT/BAT balance. Analysis of ATF3−/− and wild-type mice after 12 weeks of HFD feeding
Fig 5a. Weight of iWAT, eWAT, mWAT, rWAT and BAT (g)
	WT	WT	WT	WT	WT	WT	WT	WT
i WAT	2.084	1.947	1.166	1.445	0.674	0.411	0.397	1.657
e WAT	1.89	2.67	2.01	2.521	1.419	0.892	0.799	2.816
m WAT	1.977	1.483	0.402	0.79	0.384	0.174	0.111	0.45
r WAT	1.6	1.477	1.007	1.387	0.598	0.377	0.255	1.086
BAT	0.44	0.447	0.242	0.414	0.155	0.119	0.188	0.291
	ATF3-/-	ATF3-/-	ATF3-/-	ATF3-/-	ATF3-/-	ATF3-/-	ATF3-/-	ATF3-/-	ATF3-/-
i WAT	1.935	1.962	1.76	2.272	2.303	1.589	1.71	2.72	1.954
e WAT	2.378	1.59	2.287	1.712	1.358	1.416	1.64	1.57	1.204
m WAT	0.912	1.518	1.087	1.274	1.1	1.277	1.576	1.613	1.19
r WAT	1.321	1.613	1.221	1.85	1.561	1.223	1.36	1.143	1.584
BAT	0.42	0.408	0.252	0.259	0.324	0.225	0.32	0.26	0.3
Fig 5b. Analysis of gene expression of adipogenic, lipogenic, and lipolytic genes in iWAT
	WT	WT	WT	ATF3-/-	ATF3-/-	ATF3-/-
C/EBP α	1.0342	1.0009	0.9648	1.4887	1.2152	1.1919
C/EBP β	1.9493	0.6496	0.4011	4.3638	2.1792	4.2964
PPARγ1	1.122	0.9794	0.8986	3.4147	1.8318	2.892
PPARγ2	1.2889	0.8667	0.8443	4.5187	3.8219	2.5951
FABP4	0.2083	1.2722	1.5195	3.4295	2.3516	2.4361
Adiponectin	1.3173	0.9079	0.7747	3.8148	2.3771	1.3785
Leptin	1.1772	0.9157	0.9071	5.2311	2.8783	2.49
Resistin	1.2813	0.8839	0.8348	1.9175	2.0552	3.1493
Perilipin1	1.1643	0.9371	0.8986	1.5944	0.8056	0.8696
Perilipin2	1.1039	0.9739	0.9222	1.2666	1.3187	1.9612
ACC1	1.0609	1.0093	0.9298	1.2652	0.9148	1.096
ACC2	1.0399	0.9874	0.9726	0.8644	0.9102	1.0003
FAS	1.1782	0.955	0.8667	1.4041	1.008	0.9058
DGAT1	1.2176	0.9972	0.7852	0.1354	0.1186	0.1235
DGAT2	2.4372	0.2933	0.2696	3.4537	2.3316	3.6673
SCD1	1.7178	0.7463	0.5358	1.2914	1.0052	0.6918
ChREBP	1.1545	0.9543	0.8912	1.7699	1.6207	1.8305
SREBP1	1.0824	1.0422	0.8754	1.1755	2.5418	1.9579
ATGL	1.0613	0.9977	0.941	1.0679	1.1411	1.1415
HSL	1.1507	0.9708	0.8785	1.5275	0.7967	0.8833
MGL	1.1293	0.958	0.9127	1.4847	0.8836	0.7658
Fig 5c. Analysis of gene expression of brown (BAT), beige (Bei), mitochondria (Mito), and β-oxidation (β-oxi) markers in iWAT
	WT	WT	WT	WT	ATF3-/-	ATF3-/-	ATF3-/-	ATF3-/-
PGC1α	1.0455	1.0095	1.0412	0.9038	0.9698	1.038	0.9378	0.9086
UCP1	1.0827	1.0642	1.0577	0.7954	0.6379	0.65	0.787	0.8464
Prdm16	1.0023	1.1578	0.9342	0.9056	0.7792	0.9403	0.3367	0.6939
Zic1	1.0629	1.0592	1.0252	0.8527	0.8353	1.0417	0.6889	0.9035
CIDEA	1.0309	1.0966	1.0169	0.8556	0.5451	0.6626	0.5397	0.5823
Elovl3	1.0411	1.0342	1.0204	0.9043	0.5833	1.137	0.889	0.8293
CD137	1.3457	1.0681	0.8999	0.6863	0.1566	0.5576	0.0973	0.5342
Tbx1	1.0798	1.0568	1.055	0.8085	0.7867	1.1738	0.8741	0.881
CytC	1.0082	0.1978	0.5709	2.2232	0.5192	0.2403	0.5582	0.6573
Cox4-1	0.9532	1.7462	1.1185	0.1821	0.2418	0.3492	0.6252	0.6487
Cox4-2	0.8825	1.3671	1.0033	0.7472	0.5493	1.6347	0.9141	0.4918
Mcad	0.6994	1.3945	1.0936	0.8125	0.6653	0.5951	0.8421	0.5594
Cpt1α	0.9914	1.2254	0.9861	0.797	0.9534	0.7469	0.4854	0.6119
Hsp70	1.0927	1.1886	1.0134	0.7053	0.3208	0.6785	0.5497	0.6084
Fig 5d. Analysis of expression of brown/mitochondria/β-oxidation markers in BAT
	WT	WT	WT	WT	WT	WT	ATF3-/-	ATF3-/-	ATF3-/-	ATF3-/-	ATF3-/-	ATF3-/-
PGC1α	1.0401	1.2103	1.0069	0.9506	0.9079	0.8843	0.3497	0.2851	0.8531	0.8094	0.9246	0.8817
UCP1	1.0146	0.9399	0.7701	1.2409	0.7246	1.31	0.2447	0.0711	0.3955	0.639	0.8111	0.3845
Prdm16	0.961	1.1085	0.9605	1.0107	1.017	0.9424	0.2418	0.2294	0.5938	0.8157	0.7706	0.6899
Zic1	1.0571	1.0818	0.9327	1.0068	0.9003	1.0213	0.2701	0.7697	0.4909	0.5767	0.8558	0.6316
CIDEA	0.908	0.3332	0.9332	1.821	-0.1844	2.189	0.3112	0.1567	0.5807	0.6465	0.7216	0.5001
Elovl3	1.1253	1.449	1.3898	0.7896	1.0348	0.2116	0.1737	0.1066	0.2014	0.4622	0.163	0.0865
CytC	0.9906	0.8715	0.7504	1.3302	1.0214	1.036	0.2338	0.3524	0.7212	1.3965	1.9198	0.4779
Cox4-1	0.7839	0.748	0.8378	1.272	1.1051	1.2532	0.0477	0.2505	1.0794	1.5761	2.0651	1.0309
Cox4-2	0.9239	1.068	1.035	0.9885	1.1244	0.8601	0.446	0.2292	1.2575	1.1461	1.138	1.3373
Mcad	0.9207	0.3229	0.8116	1.492	0.9877	1.4651	0.308	0.3109	0.799	1.0827	0.9226	0.5146
Cpt1α	0.8017	1.0862	0.9849	1.042	1.0164	1.0688	0.5463	0.796	0.6958	0.8468	0.9647	0.9756
Hsp70	1.3917	1.1307	0.8409	0.8161	0.7509	1.0698	0.624	1.0475	2.1927	1.4773	1.1021	0.6609
Fig 5e. Protein levels of ChREBP, SCD1, UCP1 and adiponectin in iWAT
	WT	WT	WT	ATF3-/-	ATF3-/-	ATF3-/-
ChREBP	1.0267	1.0619	0.9114	2.1374	1.2665	1.2504
SCD1	0.6207	0.9586	1.4206	4.6454	2.9151	1.0159
UCP1	0.6159	1.6777	0.7065	0.1143	0.0932	0.1056
adiponectin	0.3187	0.4598	2.2215	2.8868	1.0651	0.6516
Fig 5f. Protein level of UCP1 in BAT
	WT	WT	WT	ATF3-/-	ATF3-/-	ATF3-/-
UCP1	1.1703	1.2167	0.613	0.7863	1.4576	1.0174

## Sheet: Fig 6-1
Fig. 6 ATF3−/− mice showed impaired energy metabolism and thermoregulation.
Fig 6a. Body temperature
Time (h)	WT	WT	WT	WT	WT	WT	ATF3-/-	ATF3-/-	ATF3-/-	ATF3-/-	ATF3-/-
0	32.29	32.38	34.39	31.63	32.02	31.3	31.8	31.92	31.57	31.74	31.38
2	25.94	23.1	28.18	23.14	25.28	23.44	23.24	22.14	22.36	22.83	22.98
4	25.79	24.23	27.45	25	24.67	24.18	22.62	22.78	23.47	23.35	23.51
6	25.65	24.05	27.27	24.18	25.13	23.92	23.07	21.69	22.52	22.62	22.47
Fig 6a. Rectal temperature
Time (h)	WT	WT	WT	WT	WT	WT	ATF3-/-	ATF3-/-	ATF3-/-	ATF3-/-	ATF3-/-
0	37.1	37.8	38	37.9	38.4	37.8	38	37.8	38.2	37.8	38.4
2	37.6	35.1	36.9	36.2	37.7	37.1	37	37	36.2	37.6	36.9
4	37.2	36.5	36.8	37.5	38	37.7	36.6	36.2	36.2	37.3	37.2
6	36.9	37.4	36.7	36.8	38.3	38	35.8	35.6	36.7	36.6	36.9
Fig 6b. Body weight
	WT	WT	WT	WT	WT	WT	WT
Body weight	26.76	28.52	24.16	25.18	28.44	31.76	30.58
	ATF3-/-	ATF3-/-	ATF3-/-	ATF3-/-	ATF3-/-	ATF3-/-	ATF3-/-	ATF3-/-	ATF3-/-
Body weight	29.69	28.01	28.19	35.36	29.15	29.24	30.66	31.8	31.12
Fig 6c. VO2 (ml per kg per hr)	WT
Light period	3491.76	3541.64	4107.86	3240.81	3193.45	3772.36	3519.09	3895.73	3617.31	3704.75	3576.35	3166.08	3372.88	3805.92	3680.41	3271.33
Dark period	4331.89	4051.16	4158.46	3957.75	4288.34	4664.08	4056	4007.88	3815.55	4668.02	4091.51	4069.1	4675.51	3576.1	3567.38	4214.21
	WT
Light period	3393.2	3379.37	4191.7	3890.3	4021.09	3887.98	4750.82	4830.23	3867.6	3910.08	3018.33	3321.65	3104.12	3447.38	3149.84	3235.85
Dark period	4201.87	4342.19	3514.11	3929.39	3410.88	3357.72	3506.07	3326.98	3604.43	3985.4	3699.69	3616.8	3983.02	4173.55	3764.22	3544.11
	WT
Light period	3181.18	3207.4	3307.35	3424.36	3896.05	3157.32	3295.72	2728.12	3345.76	3174.18	2977.32	3034.66	3901.23	3435.22	4023.92	4511.84
Dark period	3468.51	3971.99	3185.93	3266.26	3194.03	3766.94	3209.36	3583.35	3308.61	3530.19	3171.15	3003.99	3818.38	3875.15	3429.05	3106.03
	WT
Light period	2834.16	3458.34	2992.01	3053.21	3115.56	3138.86	3186.68	3217.09	3143.49	3586.92	3181.52	3143.53	3507.89	4238.16	3848.2	2973.74
Dark period	4134.49	3864.79	3305.98	3496.49	4271.06	4006.63	3824.27	3336.49	3328.18	3362.52	3910.08	3168.93	3185.49	3176.42	3973.58	3435.23
	WT
Light period	3002.61	2799.61	2634.77	2931.51	3644.5	4106.27	4959.42	3619.24	4305.82	3790.78	4398.44	3943.17	4341.7	4066.05	4745.62	4376.23
Dark period	3089.16	2901.13	3776.41	3492.98	3215.31	3158.18	2845.73	3791.19	5008.1	4371.38	4348.36	4604.3	5304.08	4374.75	5065.43	4572.18
	WT
Light period	4339.11	4281.6	4135.27	4593.62	4904.74	5115.46	4640.28	4113.89	4286.24	4466.86	4552.79	4179.09	4522.02	5119.52	4829.35	5779.85
Dark period	5110.04	4773.75	4165.33	4685.95	4310.07	3925.67	4123.8	4028.55	4847.48	4100.53	5280.81	3799.52	4674.33	4562.14	4178.02	4164.23
	ATF3-/-
Light period	3749.64	3336.7	3496.56	3724.93	3701.32	3291.03	3200.86	3755.52	3974.55	3700.59	3703.22	3958.31	3695.03	3824.27	3777.49	3346.35
Dark period	3961.39	4363.53	3783.69	3703.87	3585.18	3424.92	3260.92	3477.96	3443.19	3604.49	3393.6	3609.2	3936.26	3230.31	3277.55	3232.63
	ATF3-/-
Light period	3427.61	3626.57	3749.65	4094.89	3662.17	3556.13	3702.83	3507.02	3611.89	4645.55	3657.22	3629.37	3477.74	3456.57	3179.47	3648.07
Dark period	3432.35	3207.45	3084.02	3146.43	4079.45	4370.82	5302.77	4056.52	4007.37	4008.91	3860.35	4024.01	3817.94	3689.6	4109.27	3634.73
	ATF3-/-
Light period	3539.63	4727.18	4156.23	3982.24	3388.85	3392.12	3261.71	3518.86	3305.3	3606.12	3619.84	3472.33	3495.98	3723.57	4677.6	3794.28
Dark period	4116.36	3859.53	3589.91	3820.91	3815.93	4520.97	4081.84	4051.04	3570.82	4233.06	3673.86	4263.07	3969.64	3521.34	4051.89	3631.86
	ATF3-/-
Light period	3622.18	3424.64	3221.45	3264.54	3208.5	2893	2976.96	3276.66	3331.3	3438.64	3335.25	3599.37	3534.78	3639.23	3468.26	3679.3
Dark period	3597.28	3322.19	3436.61	3363.01	3737.88	3373.69	3428.39	4115.88	3589.07	3474.2	3499.95	3502.22	3523.99	3775.1	3560.15	3357.05
	ATF3-/-
Light period	3547.01	3726.43	3920.41	3487.27	2945.28	3397.82	3764.03	3665.39	3133.13	3081.03	3336.05	2807.47	2770.95	2936.05	2992.48	2885.01
Dark period	3361.02	3323.04	3370.94	3416.94	3479.03	3854.22	4032.74	3807.3	3433.19	4501.43	3738.66	3743.42	3552.96	3441.12	3920.22	3807.39
	ATF3-/-
Light period	2818.44	3234.3	2999.73	2979.83	3021.58	2922.69	3327.35	3048.31	2942.96	2822.35	3151.15	3140.39	3387.84	4109.42	4474.82	3942.42
Dark period	3216.51	3374.55	3318.8	3529.49	3840.09	3488.4	3431.34	3137.51	3173.64	3283.64	3336.76	3604.68	3748.93	2881.55	4328.39	3606.86
	ATF3-/-
Light period	3139.54	3011.64	3165.32	3055.82	3163.24	2980.53	2979.77	2862.98	2923.69	2915.69	2854.92	3001.38	2932.55	2882.55	3155.71	2962.43
Dark period	4520.66	3739.99	3620.91	3351.57	3333.16	3289.7	4438.48	3253.2	3232.17	3261.38	3429.59	3316.25	3371.97	3125.76	3021.26	3512.69
	ATF3-/-
Light period	2862.16	3143.45	3038.57	3869.18	2981.6	3150.72	4716.26	4503.79
Dark period	3202.18	3118.47	4420.81	3712.4	4738.47	4564.06	3524.88	3386.19
Fig 6d. RER (VCO2/VO2)	WT
Light period	0.718	0.776	0.772	0.77	0.697	0.769	0.762	0.773	0.799	0.737	0.786	0.811	0.833	0.83	0.767	0.806
Dark period	0.823	0.824	0.815	0.794	0.81	0.816	0.778	0.736	0.807	0.807	0.79	0.731	0.759	0.786	0.743	0.748
	WT
Light period	0.799	0.811	0.783	0.73	0.722	0.727	0.779	0.826	0.771	0.796	0.732	0.728	0.789	0.781	0.789	0.783
Dark period	0.808	0.807	0.751	0.778	0.781	0.732	0.761	0.774	0.808	0.846	0.848	0.838	0.842	0.822	0.813	0.768
	WT
Light period	0.809	0.824	0.804	0.812	0.801	0.765	0.751	0.745	0.814	0.799	0.822	0.852	0.844	0.864	0.837	0.856
Dark period	0.759	0.814	0.789	0.753	0.784	0.792	0.821	0.777	0.796	0.845	0.81	0.809	0.852	0.827	0.8	0.793
	WT
Light period	0.829	0.812	0.739	0.719	0.756	0.723	0.724	0.742	0.786	0.818	0.786	0.786	0.81	0.823	0.83	0.782
Dark period	0.801	0.81	0.779	0.762	0.839	0.789	0.795	0.744	0.742	0.826	0.796	0.783	0.759	0.766	0.772	0.779
	WT
Light period	0.789	0.824	0.813	0.825	0.853	0.833	0.836	0.783	0.826	0.81	0.832	0.737	0.852	0.795	0.783	0.825
Dark period	0.724	0.745	0.807	0.766	0.717	0.792	0.81	0.835	0.826	0.767	0.744	0.813	0.839	0.763	0.805	0.757
	WT
Light period	0.858	0.863	0.791	0.842	0.877	0.805	0.735	0.765	0.811	0.863	0.825	0.77	0.858	0.85	0.845	0.813
Dark period	0.809	0.77	0.741	0.817	0.796	0.757	0.798	0.788	0.826	0.819	0.82	0.746	0.822	0.862	0.777	0.792
	ATF3-/-
Light period	0.86	0.83	0.825	0.81	0.819	0.826	0.808	0.786	0.835	0.814	0.851	0.848	0.908	0.893	0.832	0.816
Dark period	0.838	0.852	0.877	0.843	0.83	0.849	0.799	0.785	0.832	0.874	0.833	0.806	0.804	0.789	0.768	0.77
	ATF3-/-
Light period	0.853	0.852	0.86	0.87	0.814	0.867	0.865	0.819	0.858	0.826	0.815	0.843	0.814	0.78	0.791	0.819
Dark period	0.781	0.806	0.771	0.745	0.826	0.884	0.928	0.902	0.873	0.872	0.829	0.854	0.873	0.84	0.823	0.828
	ATF3-/-
Light period	0.824	0.803	0.764	0.748	0.8	0.788	0.749	0.775	0.77	0.813	0.788	0.829	0.805	0.769	0.8	0.86
Dark period	0.821	0.823	0.819	0.807	0.806	0.805	0.801	0.823	0.784	0.808	0.794	0.782	0.83	0.833	0.829	0.825
	ATF3-/-
Light period	0.894	0.888	0.892	0.885	0.901	0.875	0.838	0.811	0.805	0.795	0.799	0.789	0.807	0.795	0.756	0.752
Dark period	0.862	0.825	0.798	0.762	0.742	0.755	0.749	0.772	0.816	0.822	0.788	0.771	0.743	0.792	0.789	0.77
	ATF3-/-
Light period	0.777	0.756	0.759	0.797	0.801	0.783	0.778	0.852	0.877	0.83	0.893	0.843	0.831	0.836	0.81	0.861
Dark period	0.764	0.755	0.751	0.75	0.749	0.83	0.866	0.881	0.921	0.928	0.93	0.924	0.929	0.917	0.913	0.957
	ATF3-/-
Light period	0.898	0.864	0.86	0.829	0.874	0.85	0.906	0.826	0.901	0.898	0.922	0.925	0.93	0.926	0.924	0.939
Dark period	0.902	0.943	0.911	0.949	0.911	0.858	0.876	0.949	0.94	0.912	0.899	0.912	0.94	0.973	0.938	0.915
	ATF3-/-
Light period	0.871	0.83	0.841	0.844	0.822	0.812	0.805	0.802	0.783	0.77	0.789	0.755	0.761	0.754	0.776	0.832
Dark period	0.898	0.91	0.894	0.916	0.875	0.944	0.89	0.921	0.875	0.895	0.874	0.885	0.88	0.828	0.815	0.877
	ATF3-/-
Light period	0.838	0.786	0.789	0.804	0.885	0.831	0.844	0.877
Dark period	0.849	0.823	0.864	0.872	0.923	0.902	0.881	0.868
Fig 6e. Heat (kcal per kg per hr)	WT
Light period	16.535	16.997	19.698	15.533	15.047	18.076	16.836	18.685	17.452	17.619	17.202	15.316	16.4	18.494	17.625	15.809
Dark period	21.016	19.659	20.135	19.072	20.742	22.59	19.473	19.059	18.444	22.565	19.701	19.327	22.349	17.201	16.99	20.096
	WT
Light period	16.371	16.351	20.15	18.473	19.056	18.45	22.815	23.449	18.54	18.853	14.34	15.765	14.94	16.565	15.16	15.555
Dark period	20.313	20.988	16.766	18.865	16.389	15.953	16.768	15.961	17.425	19.435	18.051	17.606	19.408	20.243	18.219	16.98
	WT
Light period	15.383	15.562	15.976	16.57	18.806	15.113	15.725	13.001	16.198	15.316	14.441	14.819	19.017	16.823	19.582	22.054
Dark period	16.582	19.23	15.336	15.593	15.357	18.145	15.561	17.201	15.952	17.212	15.34	14.526	18.644	18.815	16.546	14.964
	WT
Light period	13.769	16.736	14.238	14.462	14.885	14.879	15.109	15.32	15.12	17.382	15.305	15.12	16.966	20.56	18.696	14.291
Dark period	19.957	18.692	15.878	16.727	20.794	19.286	18.435	15.894	15.848	16.324	18.85	15.234	15.23	15.208	19.052	16.499
	WT
Light period	14.453	13.584	12.754	14.229	17.803	19.964	24.132	17.398	20.901	18.336	21.381	18.753	21.2	19.602	22.813	21.242
Dark period	14.649	13.824	18.254	16.727	15.222	15.213	13.766	18.444	24.311	20.935	20.714	22.287	25.825	20.934	24.472	21.847
	WT
Light period	21.22	20.963	19.916	22.379	24.084	24.712	22.058	19.694	20.735	21.868	22.098	20.03	22.113	24.989	23.548	27.975
Dark period	24.712	22.881	19.831	22.701	20.778	18.757	19.892	19.386	23.534	19.873	25.603	18.108	22.671	22.329	20.055	20.059
	ATF3-/-
Light period	18.343	16.212	16.972	18.018	17.941	15.975	15.473	18.065	19.335	17.914	18.079	19.311	18.274	18.848	18.363	16.209
Dark period	19.283	21.306	18.583	18.052	17.418	16.714	15.734	16.728	16.737	17.69	16.501	17.44	19.013	15.549	15.703	15.493
	ATF3-/-
Light period	16.741	17.712	18.343	20.077	17.73	17.426	18.134	16.997	17.661	22.554	17.708	17.686	16.835	16.604	15.311	17.681
Dark period	16.491	15.499	14.786	14.991	19.805	21.497	26.34	20.031	19.664	19.664	18.753	19.66	18.734	17.967	19.935	17.655
	ATF3-/-
Light period	17.175	22.826	19.893	18.989	16.354	16.324	15.557	16.884	15.842	17.455	17.422	16.866	16.89	17.843	22.575	18.562
Dark period	19.963	18.724	17.4	18.467	18.439	21.845	19.704	19.653	17.167	20.466	17.704	20.488	19.288	17.121	19.682	17.626
	ATF3-/-
Light period	17.855	16.861	15.873	16.059	15.843	14.201	14.49	15.854	16.094	16.575	16.093	17.325	17.087	17.54	16.568	17.561
Dark period	17.608	16.125	16.576	16.086	17.8	16.112	16.352	19.735	17.384	16.848	16.842	16.789	16.783	18.184	17.137	16.088
	ATF3-/-
Light period	17.027	17.801	18.74	16.817	14.216	16.331	18.074	17.901	15.387	14.971	16.441	13.681	13.467	14.284	14.473	14.116
Dark period	16.087	15.871	16.084	16.299	16.593	18.728	19.756	18.713	17.028	22.362	18.578	18.576	17.653	17.051	19.407	19.035
	ATF3-/-
Light period	13.907	15.836	14.675	14.477	14.827	14.265	16.447	14.797	14.531	13.926	15.631	15.588	16.836	20.405	22.21	19.633
Dark period	15.886	16.817	16.424	17.614	19.004	17.059	16.848	15.657	15.806	16.252	16.466	17.843	18.67	14.457	21.547	17.865
	ATF3-/-
Light period	15.396	14.634	15.417	14.897	15.34	14.423	14.396	13.822	14.054	13.974	13.742	14.336	14.024	13.763	15.145	14.4
Dark period	22.306	18.504	17.849	16.603	16.361	16.399	21.862	16.134	15.866	16.081	16.829	16.314	16.57	15.181	14.632	17.249
	ATF3-/-
Light period	13.932	15.121	14.627	18.691	14.669	15.311	22.99	22.119
Dark period	15.627	15.128	21.647	18.21	23.511	22.542	17.326	16.594

## Sheet: Fig 7
Fig. 7 ATF3-overexpressing 3T3-L1 adipocytes showed suppression of lipogenesis/adipogenesis and activation of mitochondrial, brown or beige fat programs
Fig 7a. Real-time PCR analysis of mRNA levels of adipogenic, lipogenic, and lipolytic genes (Day 2)
	pcDNA	pcDNA	pcDNA	pcDNA
ATF3	1.0047	0.9953	0.992	1.008
C/EBP α	1.0088	0.9443	1.0469	1.0055
C/EBP β	1.0003	1.1069	0.9985	0.9961
PPARγ1	1.0403	1.0058	0.9539	1.0433
PPARγ2	1.0409	1.0043	0.9548	1.0403
FABP4	1.0065	0.9935	1.0021	0.9979
Adiponectin	0.9526	1.0474	0.9973	1.0027
Leptin	1.0003	1.1069	0.9985	0.9961
Resistin	1.011	0.989	0.9856	1.0144
Perilipin1	0.935	1.065	1.0062	0.9938
Perilipin2	0.9067	1.0933	0.9986	1.0014
ACC1	1.0076	0.9924	1.0004	0.9996
ACC2	0.972	1.028	0.9861	1.0139
FAS	0.9959	1.0041	1.0004	0.9996
DGAT1	0.9996	1.0004	1.0031	0.9969
DGAT2	0.9988	1.0012	1.0026	0.9974
SCD1	0.9957	1.0043	1.0091	0.991
ChREBP	1.0326	0.9674	1.0287	0.9713
SREBP1	1.0047	0.9953	1.0004	0.9996
ATGL	0.8975	1.0684	1.0342	1.0323
HSL	1.0317	1.0135	0.9548	1.0283
MGL	0.9204	1.0458	1.0337	0.8994
	pcDNA-ATF3	pcDNA-ATF3	pcDNA-ATF3	pcDNA-ATF3
ATF3	18.443	28.2465	26.9087	17.5695
C/EBP α	0.5757	0.6191	0.9817	0.6191
C/EBP β	1.9816	2.0873	5.3952	2.0873
PPARγ1	1.088	1.0842	2.5082	1.0842
PPARγ2	1.2426	1.2212	1.2643	0.9493
FABP4	1.3947	0.534	1.434	1.3566
Adiponectin	0.1888	0.8039	0.1928	0.9428
Leptin	3.8772	4.9246	5.7358	5.9381
Resistin	0.3368	1.3149	1	0.3882
Perilipin1	0.4293	0.4665	0.9395	0.9794
Perilipin2	1.4241	2.042	1.0317	0.9965
ACC1	1.4389	0.8526	1.3241	0.8467
ACC2	0.9727	0.676	1.3996	0.89
FAS	0.7552	0.6263	0.838	0.732
DGAT1	1.0497	0.4553	0.6736	0.669
DGAT2	0.8094	0.8151	1.21	0.8094
SCD1	1.1567	1.8921	1.1607	1.1527
ChREBP	1.1192	0.3316	0.2561	0.8066
SREBP1	1.1329	0.695	0.8066	0.8736
ATGL	6.9886	2.3376	1.9252	7.4902
HSL	2.0256	1.8192	2.434	2.1263
MGL	16.2797	5.2964	2.2115	15.8345
Fig 7b. Real-time PCR analysis of mRNA levels of adipogenic, lipogenic, and lipolytic genes (Day 8)
	pcDNA	pcDNA	pcDNA	pcDNA
ATF3	1.0055	0.9945	1.007	0.993
C/EBP α	1.0081	0.9919	1.0067	0.9933
C/EBP β	1.0038	0.9962	0.9992	1.0008
PPARγ1	0.9959	1.0041	1.0032	0.9968
PPARγ2	0.997	1.003	1.0072	0.9928
FABP4	1.0367	0.9963	0.9987	1.0013
Adiponectin	1.0065	0.9935	1.0027	0.9974
Leptin	1.0094	0.9906	0.998	1.002
Resistin	1.0375	0.9625	1.0036	0.9964
Perilipin1	1.0072	0.9928	0.9991	1.0009
Perilipin2	1.0025	0.9975	0.9998	1.0002
ACC1	1.0041	0.9959	0.9994	1.0062
ACC2	0.9772	1.0228	1.0014	0.9987
FAS	1.0053	0.9947	1.0019	0.9981
DGAT1	0.9968	1.0032	1.0022	0.9978
DGAT2	0.9902	1.0098	1.0085	0.9915
SCD1	0.9968	1.0032	1.0187	0.9814
ChREBP	1.0023	0.9977	1.0042	0.9958
SREBP1	0.9919	1.0081	0.9948	1.0053
ATGL	0.9972	1.0028	0.997	1.003
HSL	1.013	0.987	1.0114	0.9886
MGL	1.0004	0.9996	1.0086	0.9914
	pcDNA-ATF3	pcDNA-ATF3	pcDNA-ATF3	pcDNA-ATF3
ATF3	9.8833	9.6131	20.8215	22.6274
C/EBP α	0.21	0.17	0.23	0.1
C/EBP β	1.98	1.73	1.41	1.47
PPARγ1	1.1	1.29	1.24	1.09
PPARγ2	0.34	0.37	0.43	0.33
FABP4	0.06	0.05	0.1	0.15
Adiponectin	0.14	0.07	0.19	0.08
Leptin	0.67	0.59	0.3	0.61
Resistin	0.12	0.32	0.22	0.11
Perilipin1	0.2	0.19	0.16	0.22
Perilipin2	1.57	1.6	1.08	1.28
ACC1	0.31	0.39	0.78	0.73
ACC2	0.3	0.2	0.42	0.19
FAS	0.37	0.32	0.55	0.15
DGAT1	0.15	0.16	0.11	0.15
DGAT2	0.12	0.16	0.08	0.13
SCD1	0.01	0.05	0.05	0.06
ChREBP	0.01	0.01	0.01	0.02
SREBP1	0.3	0.51	0.49	0.35
ATGL	0.58	1.1933	0.4813	0.2146
HSL	0.14	1.1607	1.4641	1.3566
MGL	0.29	0.7592	0.7983	0.8011
Fig 7c. Real-time PCR analysis of mRNA levels of BAT, beige (Bei), mitochondria (Mito), and β-oxidation (β-oxi) (Day 2)
	pcDNA	pcDNA	pcDNA	pcDNA
ATF3	1.0047	0.9953	0.992	1.008
PGC1α	1.0089	0.9911	0.9974	1.0026
UCP1	1.0641	0.9359	1.0641	0.9359
Prdm16	1	1	1	1
Dio2	1.0076	0.9924	0.9963	1.0037
Zic1	1	1	1.0079	0.9921
CIDEA	0.987	1.013	0.9942	1.0058
Elovl3	1.0532	0.9468	0.9572	1.0428
CD137	1.0099	0.9901	1.0157	0.9843
Tbx1	1	1.0247	0.9753	1
CytC	1.0068	0.9932	1.004	0.996
Cox4-1	0.8542	1.1458	1	1
Cox4-2	1.0007	0.9993	1.0022	0.9978
Mcad	1.0008	0.9992	1.0097	0.9903
Cpt1α	1.0492	0.9508	0.9995	1.0005
Hsp70	1.0305	0.9695	1.0336	0.9664
	pcDNA-ATF3	pcDNA-ATF3	pcDNA-ATF3	pcDNA-ATF3	pcDNA-ATF3	pcDNA-ATF3
ATF3	17.5695	18.443	28.2465	26.9087	17.6917	17.9387
PGC1α	4.4847	3.8772	4.724	5.2416	8.2821	8.6939
UCP1	3.9177	3.9724	2.0491	6.4308	3.9177	4.23
Prdm16	0.5105	0.5105	0.0934	0.0934	1.2226	3.8637
Dio2	1.1487	0.9013	0.8736	0.9428	1.1251	1.5369
Zic1	1.057	12.7728	8.8458	8.123	8.3109	4.0139
CIDEA	0.669	0.3439	0.8438	0.6998	1.6586	2
Elovl3	18.2522	19.1597	7.8354	8.5742	4.2428	4.4537
CD137	0.1539	0.1539	0.6878	0.6878	0.3197	0.4813
Tbx1	3.2043	3.2043	2.0562	2.0562	2.45	2.78
CytC	1.8661	1.9053	1.2527	1.3708	4.0278	3.7842
Cox4-1	0.8675	0.8796	0.6575	0.605	2.5315	2.639
Cox4-2	1.9119	0.695	0.9234	0.5763	2.488	2.5403
Mcad	1.1368	1.1134	0.8236	0.7846	1.7053	1.8404
Cpt1α	0.473	0.5548	0.4846	0.662	2.0634	2.0922
Hsp70	0.7195	0.8919	0.7423	0.9138	2.4623	2.8284
Fig 7d. Real-time PCR analysis of mRNA levels of BAT, beige (Bei), mitochondria (Mito), and β-oxidation (β-oxi) (Day 8)
	pcDNA	pcDNA	pcDNA	pcDNA
ATF3	1.0055	0.9945	1.007	0.993
PGC1α	1.0176	0.9824	0.9961	1.0039
UCP1	1.0163	0.9837	1.0054	0.9946
Prdm16	0.999	1.001	0.9788	1.0212
Dio2	1.0016	0.9984	0.9773	1.0227
Zic1	1.0178	0.9822	0.914	1.086
CIDEA	0.9907	1.0093	0.9965	1.0035
Elovl3	0.9874	1.0126	0.9857	1.0143
CD137	0.9884	1.0116	1.003	0.997
Tbx1	1.0017	0.9983	1.0323	0.9677
CytC	1.0553	0.9447	1.0206	0.9794
Cox4-1	0.8077	1.1923	1.0134	0.9866
Cox4-2	0.9477	1.0523	0.9886	1.0114
Mcad	1.0237	0.9763	0.987	1.013
Cpt1α	1.0457	0.9543	1.012	0.988
Hsp70	1.0185	0.9815	1.0022	0.9978
	pcDNA-ATF3	pcDNA-ATF3	pcDNA-ATF3	pcDNA-ATF3	pcDNA-ATF3	pcDNA-ATF3
ATF3	2.5403	2.8186	9.8833	9.6131	20.8215	22.6274
PGC1α	1.2702	1.3333	1.5422	1.2968	5.5404	6.2333
UCP1	0.2349	0.2003	0.1805	0.4005	0.9897	0.5123
Prdm16	1.6529	0.7047	0.1731	0.1843	0.6462	0.4175
Dio2	6.4531	5.8563	4.5948	4.9933	7.7812	6.498
Zic1	1.6472	2.514	0.933	0.8293	10.1612	9.3502
CIDEA	0.409	0.4506	0.7474	0.5704	0.7423	1.3472
Elovl3	0.7819	0.6666	0.4429	0.4338	1.3755	1.257
CD137	1.1527	1.1527	2.4967	1.8661	9.2215	9.2215
Tbx1	3.4822	3.2266	1.5157	1.2746	1.4743	1.257
CytC	7.1602	7.5685	6.0629	5.6569	2.6945	2.8284
Cox4-1	1.129	1.0461	2.514	2.9485	2.918	3.0844
Cox4-2	4.7568	3.4581	7.7543	11.353	2.5491	2.4453
Mcad	1.834	1.8468	2.395	1.9862	1.7411	1.8025
Cpt1α	1.279	2.3054	1.676	1.6189	2.0069	2.166
Hsp70	1.021	1.2746	0.8556	1.0105	1.9319	1.8661
Fig 7e. The expression level of ChREBP in iWAT
	WT	WT	WT	WT
ChREBP (6 wks)	0.8889	0.8863	1.1294	1.0954
ChREBP (8 wks)	1.1148	1.1254	0.9894	0.9743
ChREBP (16 wks)	0.9438	1.0562	0.987	1.075
	ATF3-/-	ATF3-/-	ATF3-/-	ATF3-/-
ChREBP (6 wks)	74.8017	46.3661	23.0229	12.5099
ChREBP (8 wks)	2.6759	2.7895	2.1	2.3
ChREBP (16 wks)	4.123	4.864	5.1515	2.7798
Fig 7f. The expression level of FABP4 in iWAT
	WT	WT	WT	WT	WT	WT
FABP4 (6 wks)	0.9888	1.0112	1.12	0.88	1.1	0.9
FABP4 (8 wks)	1.25708	1.23993	1.05433	1.14947	0.653496	0.645698
FABP4 (16 wks)	0.9888	1.0112	1.37	0.63	0.91	1.09
	ATF3-/-	ATF3-/-	ATF3-/-	ATF3-/-	ATF3-/-	ATF3-/-
FABP4 (6 wks)	4.50023	4.40762	7.21	4.14106	3.70635	2.67585
FABP4 (8 wks)	8.34937	3.73645	16.6987	14.9458	5.39516	4.44341
FABP4 (16 wks)	1.1057	2.89	2.0922	1.9656	2.1214	2.2
Fig 7g. FABP4 promoter activity measured with or without overexpression of ATF3 in 3T3-L1 pre-adipocytes.
promoter	control	control	control	control	control
-2960	0.8843	1.1955	0.9202	1.0513	0.981
-2000	0.7793	1.0828	1.1379	0.8758	0.9873
-1000	0.9394	0.9726	1.088	1.0979	0.9728
promoter	ATF3 transfection	ATF3 transfection	ATF3 transfection	ATF3 transfection	ATF3 transfection
-2960	0.8436	0.8043	0.6895	1.5532	1.3044
-2000	1.163	1.2435	0.8134	1.1936	1.1548
-1000	1.0032	0.9577	0.8798	1.0027	0.9894
Fig 7h. Overexpression of ATF3 repressed the ChREBP promoter activity of the p (-2980)/Luc reporter but not other reporters in 3T3-L1 preadipocytes.
promoter	control	control	control	control	control
-1000	1.0101	0.9899	1.1402	0.8598	1.0564
-2000	1.0188	0.9391	1.0421	1.0279	1.0195
-2500	1.1863	0.8535	0.9603	1.2209	0.7791
-2700	1.2066	0.9227	0.8707	1.0104	0.9896
-2980	1.1048	0.8868	1.0084	1.097	0.9931
promoter	ATF3 transfection	ATF3 transfection	ATF3 transfection	ATF3 transfection	ATF3 transfection
-1000	1.1645	1.3715	0.6281	0.5615	0.926
-2000	1.2923	1.123	0.9301	1.2885	1.1635
-2500	1.3769	1.2744	0.9596	1.3471	1.1119
-2700	0.8004	0.9203	0.9576	1.0648	0.9908
-2980	0.6434	0.5406	0.5221	0.7351	0.7217
Fig 7k. Real-time PCR analysis of gene levels of brown (BAT), mitochondrial (Mi), beige (Bei), and β-oxidation (β-oxi) genes in ATF3-overexpressing 3T3-L1 preadipocyte stable clone with or without SCD1 transfection
	control	control	control
ATF3	1.0251	1.0158	0.9591
SCD1	0.7881	1.0674	1.1445
UCP1	1.0378	1.0246	0.9376
Prdm16	1.0039	1.0268	0.9693
Zic1	1.0337	1.0701	0.8962
CIDEA	1.0163	1.0251	0.9585
Elovl3	1.015	1.0421	0.943
Tbx1	1.0022	1.0132	0.9846
CytC	0.9856	1.0005	1.0139
Mcad	1.0019	1.0612	0.9369
Hsp70	1.236	0.764	0.98
	ATF3 stable clone	ATF3 stable clone	ATF3 stable clone	ATF3 stable clone
ATF3	6.6569	8.179	5.3769	4.8446
SCD1	0.1198	0.5553	0.5324	0.2597
UCP1	1.4341	0.8676	1.1169	1.4802
Prdm16	1.3412	9.6323	6.9596	1.9709
Zic1	2.9897	5.2375	5.6011	2.9655
CIDEA	0.8312	0.6934	0.5891	1.0873
Elovl3	1.3287	0.7587	0.8215	1.3994
Tbx1	1.9458	4.9349	5.2547	2.1799
CytC	0.966	2.0154	2.0392	1.0885
Mcad	1.0974	1.7073	1.6547	0.9795
Hsp70	2.5247	3.7225	5.4879	4.58
	ATF3 stable clone+SCD1	ATF3 stable clone+SCD1	ATF3 stable clone+SCD1	ATF3 stable clone+SCD1
ATF3	9.9045	10.4797	4.8895	4.9562
SCD1	312.156	324.627	521.237	530.245
UCP1	0.6154	0.3433	0.2503	0.5501
Prdm16	5.0075	0.7331	0.8544	5.8699
Zic1	1.3776	1.0004	0.9943	1.1871
CIDEA	0.2947	0.1917	0.2212	0.3524
Elovl3	0.4702	0.1857	0.1465	0.5374
Tbx1	0.6039	0.3	0.3128	0.53
CytC	1.8843	1.0348	1.0123	1.8945
Mcad	1.8872	1.352	1.3009	1.8855
Hsp70	2.2985	4.2545	5.5777	4.8

## Sheet: Fig 8
Fig. 8 Identification of ATF3 inducers and their functional assays.
Fig 8b. Luciferase activity of stable clones of 3T3-L1 pre-adipocytes expressing pGL4.17-ATF3
stable clone	clone number	Relative promoter activity	Relative promoter activity	Relative promoter activity
pGL4.17	1	1.3184	0.7485	0.9331
pGL4.17	3	4.38	7.128	6.28
pGL4.17	6	4.3806	6.2446	5.123
pGL4.17-ATF3	2	61.3248	56.9988	55.7698
pGL4.17-ATF3	7	91.7187	109.322	100.91
pGL4.17-ATF3	8	83.4962	105.608	114.628
pGL4.17-ATF3	9	383.637	462.536	361.245
pGL4.17-ATF3	3	1.2506	1.0986	1.1
pGL4.17-ATF3	12	1.2296	2.0968	2.1
Fig 8b. Luciferase activity of stable clones of 3T3-L1 pre-adipocytes expressing pGL4.17-ATF3, with tBHQ as a positive control
	Relative promoter activity	Relative promoter activity	Relative promoter activity
pGL4.17	1.0861	0.8332	1.0807
pGL4.17-ATF3	647.622	466.089	436.22
pGL4.17-ATF3+ 1 uM tBHQ	816.119	865.21	735.396
pGL4.17-ATF3+ 2 uM tBHQ	976.587	1246.26	766.477
pGL4.17-ATF3+ 5 uM tBHQ	689.902	589.376	600.45
pGL4.17-ATF3+ 10 uM tBHQ	738.425	684.619	650.78
pGL4.17-ATF3+ 20 uM tBHQ	626.879	568.41	580.98
pGL4.17-ATF3+ 40 uM tBHQ	571.593	418.78	450.89
pGL4.17-ATF3+ 80 uM tBHQ	498.202	410.582	430.89
Fig 8c Luciferase activity measured in 3T3-L1 pre-adipocytes transfected with pGL4.17-ChREBP (p (-2980)/Luc reporter), then treated with ST32da or ST32db or ST32c.
	Relative promoter activity	Relative promoter activity	Relative promoter activity
pGL4.17	0.7974	1.1749	1.0277
control	11.514	17.8581	15.8559
1 uM tBHQ	1.4277	2.5124	1.89
10 uM ST32c	13.2248	18.0773	17.9305
50 um ST32c	10.1854	7.3327	10.8553
10 uM ST32da	12.8052	12.883	16.1092
50 uM ST32da	4.4958	5.4129	5.2778
10 uM ST32db	8.8113	10.3678	16.7009
50 uM ST32db	7.6241	4.4917	5.1772
Fig 8e. Real-time PCR analysis of mRNA levels of adipogenic, lipogenic, and lipolytic genes (Day 2)
	control	control	control	control
ATF3	0.9837	1.0128	0.967	1.0364
CEBPα	0.9818	1.0182	1.0119	0.9881
PPARγ2	0.97	1.03	0.986	1.014
FABP4	0.9813	1.0187	0.9914	1.0086
Resistin	0.9948	1.0052	0.9941	1.0059
FAS	0.9841	1.0159	0.9972	1.0028
SCD1	1.1159	0.9955	0.8886	0.987
ChREBP	0.9969	1.0031	0.9829	1.0171
ATGL	1.0399	0.9601	0.9993	1.0007
HSL	0.9973	1.0027	1.0189	0.9811
MGL	1.0113	0.9887	1.0021	0.9979
	10 uM ST32da	10 uM ST32da	10 uM ST32da	10 uM ST32da
ATF3	1.3241	1.2184	1.083	2.166
CEBPα	1.0317	0.8919	0.7605	0.7983
PPARγ2	1.1975	1.0718	1.2702	1.2968
FABP4	0.8409	0.7474	0.6998	0.7245
Resistin	0.895	0.9862	0.8736	1.1368
FAS	0.9234	0.8094	0.8858	1.0389
SCD1	0.9983	1.1358	1.2164	1.1
ChREBP	0.6134	0.605	0.727	0.7792
ATGL	4.4383	3.9724	2.3867	4.1989
HSL	0.75	0.8151	0.7526	0.8827
MGL	2.3376	4.3924	3.3058	4.2134
	50 uM ST32da	50 uM ST32da	50 uM ST32da	50 uM ST32da
ATF3	6.0002	7.4902	8.604	6.5206
CEBPα	0.1737	0.2124	0.1354	0.11
PPARγ2	0.8094	0.6854	0.7684	0.6329
FABP4	0.311	0.2803	0.5586	0.4796
Resistin	0.0231	0.0249	0.0571	0.0467
FAS	0.3523	0.2882	0.4075	0.4075
SCD1	0.605	0.6821	0.7612	0.65
ChREBP	0.5141	0.4763	0.3882	0.3175
ATGL	9.6465	11.7127	4.3319	10.6295
HSL	0.3451	0.2526	0.1406	0.3089
MGL	5.3703	11.1193	12.2525	9.8833
Fig 8e. Real-time PCR analysis of mRNA levels of adipogenic, lipogenic, and lipolytic genes (Day 8)
	control	control	control	control
ATF3	0.9671	1.0284	0.9989	1.0057
CEBPα	0.9835	1.0165	1.0139	0.9861
PPARγ2	0.9582	1.0418	1.0249	0.9751
FABP4	1.3514	0.6486	0.9362	1.0638
Resistin	0.9786	1.0214	1.0121	0.9879
FAS	0.9801	1.0199	1.0277	0.9723
SCD1	0.9197	1.0443	1.036	1.08
ChREBP	0.9817	1.0183	1.0071	0.9929
ATGL	1.0024	0.9976	0.9979	1.0021
HSL	0.9937	1.0063	1.0198	0.987
MGL	1.0037	0.9963	1.0096	0.9904
	10 uM ST32da	10 uM ST32da	10 uM ST32da	10 uM ST32da
ATF3	1.5746	1.4897	1.0534	1.6077
CEBPα	0.7448	0.8265	0.2983	0.2902
PPARγ2	0.5743	0.5824	0.3964	0.4429
FABP4	0.2932	0.3299	0.1272	0.1237
Resistin	0.1497	0.1507	0.0196	0.0386
FAS	0.7819	0.9107	0.488	0.5529
SCD1	1.2068	1.3276	1.142	1.2
ChREBP	0.1382	0.1481	0.0264	0.0378
ATGL	2.3538	2.2423	2.3054	1.0425
HSL	2.395	2.3134	1.6189	2.3457
MGL	1.9588	2.042	2	0.7792
	50 uM ST32da	50 uM ST32da	50 uM ST32da	50 uM ST32da
ATF3	10.2319	8.1398	12.9511	9.1578
CEBPα	0.0482	0.0397	0.0355	0.0338
PPARγ2	0.3511	0.2832	0.2095	0.2124
FABP4	0.1627	0.1406	0.1246	0.1203
Resistin	0.0040161	0.0031949	0.0015919	0.0015592
FAS	0.4617	0.3909	0.3067	0.4047
SCD1	0.0294	0.0348	0.0394	0.025
ChREBP	0.0183	0.0166	0.0082294	0.0139
ATGL	26.3549	22.9433	12.2101	24.59
HSL	2.362	2.395	0.683	2.3784
MGL	9.4479	12.2101	9.3502	11.3137
Fig 8f. BAT, beige (Bei), mitochondria (Mito) and β-oxidation (β-oxi) gene expression with 2 days of ST32da treatment during 3T3-L1 differentiation
	control	control	control	control	control	control
ATF3	1.0191	0.9809	1.0295	0.9705	1.012	0.988
PGC1α	0.9972	1.0028	0.9452	1.0548	0.9851	1.0149
UCP1	1.0204	0.9796	0.9724	1.0276	0.9916	1.0084
Prdm16	1.0013	0.9987	1	1	0.9997	1.0314
Dio2	1.0097	0.985	1.0303	1.0081	0.9665	0.9626
Zic1	0.9851	1.0149	1	1	0.9044	0.8556
CIDEA	1.0004	0.9996	1.0185	0.9815	1.0581	0.9419
Elovl3	1.0283	0.9717	0.9392	1.0608	1	1
CD137	1.0178	0.9822	0.9578	1.0422	1.0357	0.9643
Tbx1	0.9696	1.0304	1	1	1	1
CytC	0.9111	1.0889	1.0113	0.9887	0.9826	1.0174
Cox4-1	0.9689	1.0311	0.9246	1.0754	0.9861	1.0139
Cox4-2	0.9743	1.0257	1.0449	0.9551	1.0112	0.9888
Mcad	0.9992	1.0008	1.0073	0.9927	1.0033	0.9967
Cpt1α	1.0007	0.9993	1.0006	0.9994	1.012	0.988
Hsp70	0.9774	1.0226	1.034	0.966	1.0223	0.9777
	10 uM ST32da	10 uM ST32da	10 uM ST32da	10 uM ST32da	10 uM ST32da	10 uM ST32da
ATF3	2.2974	3.2266	1.4897	2.5403	1.3287	1.2226
PGC1α	2.2038	2.2658	2.8284	2.5315	2.5315	2.4284
UCP1	3.4702	3.1059	9.0005	15.8895	9.0005	7.3107
Prdm16	2.2191	6.2767	0.9461	1.3195	6.2767	3.2266
Dio2	2.3376	2.181	1.3972	1.8823	2.3867	3.0209
Zic1	4.7733	6.7039	26.0823	20.6061	3.1821	2.7511
CIDEA	5.0806	6.7039	2.0491	4.4229	4.5002	4.3772
Elovl3	1.244	1.244	2.639	2.1735	3.5677	3.5677
CD137	2.5758	2.5758	2.4453	2.4453	2.1287	4.1125
Tbx1	2.3295	2.3295	1.3149	1.3149	2.0777	1.2702
CytC	0.6643	0.7423	0.8438	0.8615	0.717	0.7423
Cox4-1	0.79	0.8293	1.2924	1.3287	0.8526	0.8645
Cox4-2	1.0389	1.0755	1.434	0.717	1.5263	1.3379
Mcad	0.7346	0.7145	0.6029	0.5864	0.7631	0.8351
Cpt1α	0.4278	0.4019	1.0943	1.057	0.5303	0.478
Hsp70	1.244	1.2968	1.6189	1.5105	1.7291	2.0849
	50 uM ST32da	50 uM ST32da	50 uM ST32da	50 uM ST32da	50 uM ST32da	50 uM ST32da
ATF3	6.1262	6.2118	6.1262	6.4755	8.5742	8.7543
PGC1α	9.1896	9.1896	11.9588	9.0631	2.0139	2.4794
UCP1	21.6306	17.9387	8.1681	7.4127	11.5514	10.1965
Prdm16	1.4948	4.7899	8.5742	5.4642	2.858	6.4086
Dio2	0.6598	1.1019	0.5814	0.701	0.7738	1.1647
Zic1	3.0314	3.605	12.5099	17.089	11.8351	13.595
CIDEA	13.0412	10.5195	12.4235	11.8351	3.7842	3.387
Elovl3	1.6415	1.8468	6.9644	7.7812	5.6569	6.3643
CD137	1.8921	1.8921	1.9793	2.6851	3.9313	1.1057
Tbx1	4.5789	6.0839	2.7702	1.7532	3.6553	2.4794
CytC	0.4323	0.3035	0.5453	0.5724	0.5548	0.5586
Cox4-1	0.6783	0.6736	1.2226	1.1647	0.9202	0.8888
Cox4-2	0.4308	0.3882	0.2124	0.2124	0.2615	0.4714
Mcad	0.1354	0.1363	0.0196	0.0166	0.178	0.1627
Cpt1α	0.5724	0.5645	0.6598	0.6329	0.7448	0.695
Hsp70	0.8675	0.8919	0.7195	0.6666	1.815	1.7532
Fig 8f. BAT, beige (Bei), mitochondria (Mito) and β-oxidation (β-oxi) gene expression with 8 days of ST32da treatment during 3T3-L1 differentiation
	control	control	control	control	control	control
ATF3	0.978	1.022	0.9883	1.0117	0.9589	1.0411
PGC1α	1.0012	0.9988	0.962	1.038	1.0019	0.9981
UCP1	0.982	1.018	0.9933	1.0067	1.0253	0.9747
Prdm16	1.0129	0.9871	1.0012	0.9988	1.0013	0.9987
Dio2	1.0198	1.0212	0.9881	1.015	0.9846	1.0123
Zic1	0.9969	1.0031	1.0074	0.9926	1.0029	0.9971
CIDEA	0.9908	1.0092	0.9994	1.0006	1.0178	0.9822
Elovl3	1.0283	0.9717	1.014	0.986	1.015	0.985
CD137	0.9814	1.0186	0.9794	1.0206	1.0042	0.9958
Tbx1	1.0117	0.9883	0.9852	1.0148	0.9779	1.0221
CytC	1.1304	0.8696	1.0935	0.9065	0.9602	1.0398
Cox4-1	1.0008	0.9992	1.0299	0.9701	1.093	0.907
Cox4-2	0.9767	1.0233	0.9899	1.0101	0.9776	1.0224
Mcad	0.9926	1.0074	1.0033	0.9967	1.0031	0.9969
Cpt1α	0.9966	1.0034	1.0006	0.9994	0.9939	1.0061
Hsp70	1.0411	0.9589	0.9834	1.0166	0.9963	1.0037
	10 uM ST32da	10 uM ST32da	10 uM ST32da	10 uM ST32da	10 uM ST32da	10 uM ST32da
ATF3	0.8236	0.6329	1.6133	1.5801	0.9461	0.722
PGC1α	0.722	0.8586	0.7346	0.7346	1.1769	1.2527
UCP1	2.7606	2.488	0.6134	0.5606	0.622	1.0105
Prdm16	0.4965	0.2238	0.3536	0.178	0.3536	0.4132
Dio2	1.0443	0.6563	0.5753	0.9091	1.0087	0.43
Zic1	3.0525	2.3295	1.0981	0.8981	0.4983	0.6134
CIDEA	1.9793	1.8596	0.6199	0.4665	1.1688	0.8858
Elovl3	1.4948	1.6818	1.7777	1.1975	1.2702	0.9828
CD137	0.6092	0.6092	0.3724	0.3724	0.4649	0.1335
Tbx1	1.0281	1.0281	0.4248	0.3153	1.3996	1.4794
CytC	3.6935	3.5925	2.181	2.2268	2.4708	2.3867
Cox4-1	1.1769	1.1851	0.9044	0.8438	0.9828	0.9428
Cox4-2	2.6851	2.0491	1.6529	2.0922	1.9656	2.0922
Mcad	1.834	1.7963	1.6586	1.7411	1.5316	1.5529
Cpt1α	0.6736	0.722	0.6285	0.6156	0.6462	0.6199
Hsp70	1.1975	1.1019	0.7928	0.6902	1.1408	1
	50 uM ST32da	50 uM ST32da	50 uM ST32da	50 uM ST32da	50 uM ST32da	50 uM ST32da
ATF3	18.6357	24.0839	26.6304	22.0851	3.4581	4.9417
PGC1α	2.5758	2.1962	3.5925	3.3058	5.5213	3.5677
UCP1	42.2243	45.5696	13.737	24.0839	25.1067	21.7057
Prdm16	250.732	195.361	243.875	117.784	151.167	89.5735
Dio2	3.5492	3.649	3.4283	3.4283	1.3923	1.2636
Zic1	62.0345	72.2537	6.0629	6.2767	11.432	11.1193
CIDEA	27.6652	41.0696	45.2548	54.9482	29.7538	37.4009
Elovl3	51.2685	50.2134	42.6656	35.139	40.3641	49.0099
CD137	9.5137	9.5137	7.1851	7.1851	6.0002	4.362
Tbx1	99.388	105.055	114.961	121.516	174.248	164.849
CytC	1.3426	1.2184	0.3585	0.3463	1.3333	1.2879
Cox4-1	0.3475	0.3802	0.3896	0.4033	0.4047	0.4248
Cox4-2	0.0649	0.1774	1.4845	1.4845	0.0696	0.0696
Mcad	0.0233	0.0311	0.0352	0.0552	0.0414	0.032
Cpt1α	1.3947	1.434	0.8858	0.8094	1.0792	1.0353
Hsp70	1.8404	1.454	3.7064	3.6553	1.3379	1.3104

## Sheet: Fig 9
Fig. 9 ATF3 inducer, ST32da, protects against HFD-induced obesity and metabolic dysfunction by promoting browning in vivo.
Fig 9a. Body weight
weeks	HFD	HFD	HFD	HFD	HFD	HFD	HFD	HFD	HFD	HFD
0	18.1	19.3	19.3	19.25	19.05	18.5	19	18.9	18.9	19
1	19.2	20.7	20.3	20.8	20.4	19.35	20.05	20.2	19.8	20.3
2	20.35	22.3	21.5	21.95	21.5	20.7	21.85	20.8	20.15	22
3	21.4	22.6	22.8	23.8	22.6	21.1	23.15	21.85	21.45	23.3
4	22.6	23.35	23.4	25	23.75	22.15	25.05	23.1	23	25.15
5	24.35	24.5	25.15	27.25	25.25	23.2	26.25	24.85	23.25	27
6	24.25	24.1	25.9	27.65	24.85	23.5	27	25.65	24	27.15
7	25	25.5	27.4	28.75	26.35	24.8	28.8	26.5	24.9	28.85
8	27.2	29	29.4	32.7	29.25	26.3	30.4	27.55	27.4	31.15
9	27.6	30	29.35	32.5	29.1	26.8	31.65	29.05	28.1	32.25
10	29.05	31.05	31.1	34.2	32.45	28.6	32.4	31.25	30	34
11	28.5	31.05	32.35	35.2	33.6	29.45	33.75	32	30.6	35.25
12	28.5	32.3	32.4	35.7	34.5	29.15	34	32	29.3	35.4
weeks	HFD+1 mg/kg/day ST32da	HFD+1 mg/kg/day ST32da	HFD+1 mg/kg/day ST32da	HFD+1 mg/kg/day ST32da	HFD+1 mg/kg/day ST32da	HFD+1 mg/kg/day ST32da	HFD+1 mg/kg/day ST32da	HFD+1 mg/kg/day ST32da
0	19.65	20.5	19.35	20.45	20.35	20.3	19.35	18.15
1	20.25	20.7	19.9	21.25	20.6	21.55	19.45	19.7
2	21.7	21.85	21.8	23.15	21.5	22.55	20.5	21.2
3	21.8	22.5	22	23.05	22.5	24.1	21.1	22.65
4	23.15	23.4	22.6	24.1	24	25.75	22.35	23.7
5	24.35	25.15	23.75	25.2	25	26.65	24.3	24.25
6	24.1	24.25	23.35	24.9	23.8	27.05	23.75	24.3
7	26	26.55	25.25	27.8	25.1	28.2	24.35	25.35
8	27.55	28.5	27.3	30	27.8	29.4	26.85	27.45
9	27.85	29.2	27.35	30	28.75	31	28.75	28.75
10	30.15	29.3	29.6	30	30.45	32.9	30.45	29.9
11	30.75	30.05	30.25	30.75	32	34.6	33.15	30.9
12	29.65	29.9	30.4	30.85	30.75	35.25	32.4	30.85
weeks	HFD+2 mg/kg/day ST32da	HFD+2 mg/kg/day ST32da	HFD+2 mg/kg/day ST32da	HFD+2 mg/kg/day ST32da	HFD+2 mg/kg/day ST32da	HFD+2 mg/kg/day ST32da	HFD+2 mg/kg/day ST32da	HFD+2 mg/kg/day ST32da
0	20.9	20	20.3	21.5	18.75	18.9	20.7	18.3
1	21.2	20.5	19.8	22.9	19.1	19.3	21.55	19.1
2	21.55	21.25	20.9	24.4	19.8	20.4	22.5	19.55
3	22.3	22.7	22.05	26.1	20.9	20.6	22.95	19.4
4	23.6	23.7	22.75	26.75	21.95	21.35	23.6	20.75
5	24.65	24.85	24.1	28.05	22.45	23	25.5	21.3
6	25.25	24.4	23.7	28.7	21.95	23.25	25.95	21.3
7	26.85	24.9	25.15	30.25	23.4	23.75	27.45	21.85
8	27.6	26.3	25.25	30.75	24.8	25.45	30.8	23.75
9	28.2	25.3	24.85	31.6	25.15	25.3	31.3	23.8
10	28.85	27	24	31.5	25.75	26	30.95	24.3
11	29.2	28	20.45	31.7	26.4	27.25	29.55	24.25
12	29.2	27.95	22.55	30.95	26.6	26.4	30.85	22.75
Fig 9a. Food intake
weeks	HFD	HFD	HFD+1 mg/kg/day ST32da	HFD+1 mg/kg/day ST32da	HFD+2 mg/kg/day ST32da	HFD+2 mg/kg/day ST32da
1	2.3486	2.1729	2.1686	2.1543	2.1614	2.4629
2	2.3	1.92	1.9857	1.8857	2.0057	1.72
3	2.0471	2.0671	1.8257	2.0771	2.1643	1.7071
4	2.2486	2.0943	1.86	2.0829	1.9643	1.9911
5	2.6229	2.26	1.9586	2.2171	2.6929	2.3107
6	2.5371	2.6629	2.1857	2.5457	2.7243	2.2446
7	2.1314	1.6914	2.5839	1.6114	2.8771	1.6786
8	4.0943	2.7671	4.0107	3.99	3.3571	2.6179
9	2.3143	2.6857	2.1786	2.8	3.3714	2.1429
10	3.5714	2.9714	3.4643	4.0286	4.2571	2.85
11	2.45	4.45	4.1875	4.2	3.25	3
12	3.2857	2.7429	3.3929	3.4571	3.7143	3.0357
Fig 9b. Change in adipose tissue depot weight in BAT and WAT.
	HFD	HFD	HFD	HFD	HFD	HFD	HFD	HFD	HFD
i WAT (grams)	0.615	0.748	0.959	0.685	0.617	0.932	0.683	0.659	0.854
e WAT (grams)	1.067	1.005	1.704	1.095	0.938	1.5	1.238	1.052	1.601
m WAT (grams)	0.198	0.252	0.437	0.332	0.139	0.438	0.354	0.473	0.248
r WAT (grams	0.487	0.529	0.77	0.41	0.347	0.688	0.717	0.394	0.57
BAT (grams)	0.128	0.103	0.133	0.156	0.175	0.241	0.163	0.227	0.249
	HFD+1 mg/kg/day ST32da	HFD+1 mg/kg/day ST32da	HFD+1 mg/kg/day ST32da	HFD+1 mg/kg/day ST32da	HFD+1 mg/kg/day ST32da	HFD+1 mg/kg/day ST32da	HFD+1 mg/kg/day ST32da
i WAT (grams)	0.66	0.517	0.564	0.51	0.636	0.659	0.637
e WAT (grams)	1.103	0.951	0.86	0.779	0.91	1.217	0.96
m WAT (grams)	0.16	0.224	0.247	0.125	0.396	0.17	0.31
r WAT (grams	0.289	0.446	0.453	0.474	0.628	0.409	0.446
BAT (grams)	0.105	0.095	0.139	0.129	0.14	0.14	0.098
	HFD+2 mg/kg/day ST32da	HFD+2 mg/kg/day ST32da	HFD+2 mg/kg/day ST32da	HFD+2 mg/kg/day ST32da	HFD+2 mg/kg/day ST32da	HFD+2 mg/kg/day ST32da
i WAT (grams)	0.298	0.009	0.17	0.376	0.499	0.292
e WAT (grams)	0.513	0.103	0.396	0.479	1.025	0.319
m WAT (grams)	0.063	0.093	0.008	0.093	0.147	0.035
r WAT (grams	0.266	0.083	0.112	0.18	0.34	0.111
BAT (grams)	0.058	0.061	0.066	0.094	0.098	0.069
Fig 9d. Glucose tolerance test.
Time	HFD	HFD	HFD	HFD
0 min	167	170	198	184
15 min	431	426	361	510
30 min	454	368	330	390
45 min	386	363	348	381
60 min	352	359	400	409
120 min	182	206	295	234
Time	HFD+1 mg/kg/day ST32da	HFD+1 mg/kg/day ST32da	HFD+1 mg/kg/day ST32da	HFD+1 mg/kg/day ST32da	HFD+1 mg/kg/day ST32da
0 min	130	159	161	159	88
15 min	341	344	394	418	495
30 min	391	405	369	449	466
45 min	338	392	353	367	399
60 min	282	361	295	303	286
120 min	185	167	166	195	153
Time	HFD+2 mg/kg/day ST32da	HFD+2 mg/kg/day ST32da	HFD+2 mg/kg/day ST32da	HFD+2 mg/kg/day ST32da	HFD+2 mg/kg/day ST32da
0 min	73	104	83	135	100
15 min	402	336	322	428	423
30 min	420	363	279	449	425
45 min	320	307	179	363	390
60 min	267		140	261	350
120 min	136	177	88	166	159
Fig 9e. Insulin tolerance test.
Time	HFD	HFD	HFD	HFD
0 min	185	190	203	205
15 min	145	142	128	97
30 min	118	108	114	119
45 min	109	144	113	119
60 min	150	142	126	164
Time	HFD+1 mg/kg/day ST32da	HFD+1 mg/kg/day ST32da	HFD+1 mg/kg/day ST32da	HFD+1 mg/kg/day ST32da	HFD+1 mg/kg/day ST32da
0 min	201	202	182	183	195
15 min	111	127	98	127	120
30 min	109	101	93	108	104
45 min	90	105	103	89	123
60 min	87	102	112	110	130
Time	HFD+2 mg/kg/day ST32da	HFD+2 mg/kg/day ST32da	HFD+2 mg/kg/day ST32da	HFD+2 mg/kg/day ST32da
0 min	164	179	178	165
15 min	86	66	85	78
30 min	89	64	75	88
45 min	96	74	76	75
60 min	105	103	68	144
Fig 9f. Real-time PCR analysis of mRNA levels of ATF3, c-Jun, PGC-1α and UCP1
	HFD	HFD	HFD	HFD	HFD	HFD
ATF3	1.043	0.963	0.9126	1.0369	1.0234	1.0212
c-Jun	1.0587	0.8868	1.0545	1.05	1.08	1.1
PGC1α	1.0215	1.0017	1.01	1.0348	0.9619	0.97
UCP1	0.9337	1.2058	1.1541	0.8375	0.9179	0.951
	HFD+1 mg/kg/day ST32da	HFD+1 mg/kg/day ST32da	HFD+1 mg/kg/day ST32da	HFD+1 mg/kg/day ST32da	HFD+1 mg/kg/day ST32da	HFD+1 mg/kg/day ST32da
ATF3	1.1254	1.145	1.5642	1.0685	1.079	1.2
c-Jun	0.5334	0.1439	0.3823	0.7267	0.35	0.678
PGC1α	1.1025	1.1532	1.0778	1.3771	1.342	1.2095
UCP1	3.2398	2.2755	2.1705	4.0382	1.5679	1.7151
	HFD+2 mg/kg/day ST32da	HFD+2 mg/kg/day ST32da	HFD+2 mg/kg/day ST32da	HFD+2 mg/kg/day ST32da	HFD+2 mg/kg/day ST32da	HFD+2 mg/kg/day ST32da
ATF3	1.343	1.9257	1.803	1.6534	1.0962	2.0067
c-Jun	0.0968	0.2057	0.4971	0.1441	0.12	0.23
PGC1α	1.3027	1.7608	1.459	1.4972	1.2346	2.477
UCP1	3.637	4.5413	3.53	4.3901	2.3615	3.8262
Fig 9g. Real-time PCR analysis of mRNA levels of brown (BAT) and beige (Bei), mitochondria (Mito), and β-oxidation (β-oxi) genes in iWAT.
	HFD	HFD	HFD	HFD	HFD	HFD
Prdm16	1.0406	0.9243	0.8327	0.9501	1.174	1.0784
Zic1	1.1433	0.9741	0.872	1.0687	0.9315	1.0104
CIDEA	1.03	0.9787	0.8951	1.0763	0.9922	1.0277
Elovl3	1.0197	0.9839	0.9414	1.1077	0.9597	0.9876
CD137	0.9321	0.9	0.8811	1.0364	1.18	0.9703
Tbx1	0.9974	0.8712	0.8272	1.158	1.056	1.0903
CytC	0.0475	-0.0138	-2.2357	1.8333	3.528	2.8406
Cox4-1	0.7659	0.9887	0.2305	0.9936	1.7318	1.2894
Cox4-2	0.8908	0.789	0.6669	0.8953	1.2632	1.2839
Mcad	0.9193	0.9189	0.4557	0.9853	1.3842	1.3365
Cpt1α	0.995	1.0058	0.7069	1.028	1.1705	1.0938
Hsp70	1.2937	1.034	0.9031	1.0436	0.8443	0.8812
	HFD+1 mg/kg/day ST32da	HFD+1 mg/kg/day ST32da	HFD+1 mg/kg/day ST32da	HFD+1 mg/kg/day ST32da	HFD+1 mg/kg/day ST32da	HFD+1 mg/kg/day ST32da
Prdm16	2.2806	0.4154	0.7493	1.3186	0.4427	0.3037
Zic1	1.0054	1.0189	1.1349	1.865	0.915	1.0958
CIDEA	1.6752	1.159	1.3409	2.0691	0.806	0.8972
Elovl3	1.2467	1.0056	1.0356	1.6526	0.7246	0.8791
CD137	1.1532	0.4229	0.8644	2.2016	0.2069	0.456
Tbx1	0.8197	0.7073	0.6478	1.2677	0.4604	0.5269
CytC	1.1004	0.5279	0.6189	0.8308	0.2391	0.1131
Cox4-1	3.735	0.7478	1.1989	1.2523	0.3142	0.2014
Cox4-2	7.1133	1.3564	3.5641	3.7872	0.05	0.0658
Mcad	2.9793	0.4784	0.7915	0.4912	0.2085	0.0729
Cpt1α	1.4096	0.9392	0.8783	1.0299	0.5049	0.6337
Hsp70	3.978	3.4812	3.1671	6.4643	1.6932	1.7732
	HFD+2 mg/kg/day ST32da	HFD+2 mg/kg/day ST32da	HFD+2 mg/kg/day ST32da	HFD+2 mg/kg/day ST32da	HFD+2 mg/kg/day ST32da	HFD+2 mg/kg/day ST32da
Prdm16	0.3078	1.155	1.163	0.152	0.6139	1.3516
Zic1	1.2662	1.7991	1.7212	1.5751	1.0747	1.9399
CIDEA	1.5502	2.4024	2.1011	2.217	0.8268	2.216
Elovl3	1.066	1.4237	1.2545	1.6226	1.3226	1.3806
CD137	0.453	0.2731	1.9899	0.4147	0.6754	0.7193
Tbx1	0.6461	0.9526	0.9556	0.9887	0.8529	0.8234
CytC	0.252	0.5716	0.3928	0.3425	0.4437	0.2798
Cox4-1	0.178	0.7506	0.5666	0.3947	0.9593	0.5957
Cox4-2	0.78	0.0543	2.0128	0.21	0.5144	0.542
Mcad	0.1052	0.4301	0.3788	0.1215	0.5966	0.1756
Cpt1α	0.6795	0.8533	1.0133	0.8146	0.9888	0.7346
Hsp70	4.4165	7.4546	9.6916	6.1024	1.7771	4.2001
Fig 9h. Real-time PCR analysis of mRNA levels of adipogenic, lipogenic, and lipolytic genes in iWAT.
	HFD	HFD	HFD	HFD	HFD	HFD
C/EBP α	0.9851	1.0055	0.8377	1.1809	1.1164	0.8744
C/EBP β	0.2627	0.4138	-0.2584	1.5457	2.169	1.8671
PPARγ1	1.0229	0.906	0.681	1.058	1.227	1.1052
PPARγ2	0.8374	0.8092	0.694	1.0732	1.2662	1.3199
FABP4	1.2469	1.4008	2.1573	0.767	0.2224	0.2056
Adiponectin	1.0623	0.9738	0.576	1.1189	1.1305	1.1385
Leptin	1.0002	1.0472	0.7196	1.0418	1.0449	1.1462
Resistin	0.9926	0.8905	0.7383	1.1496	1.1694	1.0595
Perilipin1	1.0331	0.9332	0.6868	1.0588	1.0803	1.2078
Perilipin2	0.9911	1.0034	0.8982	1.0119	1.0694	1.0261
ACC1	1.0873	1.1583	0.8713	1.0414	1.6692	1.2448
ACC2	1.0108	1.007	0.9521	0.9982	1.0319	1.1364
FAS	0.9872	1.0285	0.7794	1.1104	0.98	1.1145
DGAT1	0.8874	1.1618	0.9723	0.9164	1.0381	1.0241
DGAT2	0.4498	0.9683	0.5653	0.843	1.5901	1.5835
SCD1	0.8465	1.1679	0.5416	0.6965	1.4396	1.308
ChREBP	0.8876	0.722	0.6524	1.3198	1.1841	1.234
SREBP1	1.0635	1.0561	0.9423	1.0599	0.9001	0.9779
ATGL	0.8581	1.124	0.9818	0.9953	1.0126	1.0282
HSL	0.9183	1.1071	0.9141	0.8906	1.0996	1.0703
MGL	0.9166	1.1676	0.9292	0.9511	1.0222	1.0134
	HFD+1 mg/kg/day ST32da	HFD+1 mg/kg/day ST32da	HFD+1 mg/kg/day ST32da	HFD+1 mg/kg/day ST32da	HFD+1 mg/kg/day ST32da
C/EBP α	0.5428	0.5298	0.5658	1.297	0.7625
C/EBP β	0.6279	0.4394	0.7704	0.26	0.1014
PPARγ1	0.3881	0.4963	1.6694	0.3404	0.179
PPARγ2	0.7559	0.3832	0.9871	0.4237	0.2844
FABP4	0.5569	0.538	0.3312	0.1927	0.0699
Adiponectin	0.4817	0.4102	0.5565	0.5679	0.5673
Leptin	1.0763	0.8419	1.3566	0.4758	0.7991
Resistin	0.81	0.8803	1.232	0.716	0.6364
Perilipin1	0.7619	0.883	0.8883	0.4386	0.5643
Perilipin2	1.541	1.3042	2.1116	1.2684	1.051
ACC1	0.8469	0.827	1.04	0.7368	0.812
ACC2	1.1092	1.2599	0.9883	0.3995	0.7997
FAS	0.7929	1.0217	0.8893	0.6215	0.7012
DGAT1	1.1896	1.7895	1.8626	0.8477	0.9623
DGAT2	0.9249	2.3717	1.0022	0.3057	0.2014
SCD1	0.7572	2.0711	1.0605	0.2884	0.1566
ChREBP	1.5419	0.5995	1.0192	0.1375	0.0504
SREBP1	1.0611	0.6244	1.0663	1.5421	1.0324
ATGL	1.5464	2.2432	2.8138	0.782	0.9911
HSL	1.3847	1.6757	1.59	0.6417	0.6163
MGL	1.2637	1.6526	1.848	0.7507	0.9873
	HFD+2 mg/kg/day ST32da	HFD+2 mg/kg/day ST32da	HFD+2 mg/kg/day ST32da	HFD+2 mg/kg/day ST32da	HFD+2 mg/kg/day ST32da	HFD+2 mg/kg/day ST32da
C/EBP α	0.4725	0.5279	0.596	0.687	0.426	0.5964
C/EBP β	0.1206	0.6279	0.3107	0.2228	0.3671	0.7936
PPARγ1	0.3003	0.9391	0.4551	0.2744	0.4813	0.456
PPARγ2	0.8272	0.654	0.565	0.6535	0.4698	0.8688
FABP4	0.0556	0.3897	0.1909	0.2424	0.2414	0.4515
Adiponectin	0.343	0.6527	0.5753	0.4197	0.7762	0.675
Leptin	0.7903	1.0491	1.0287	1.0137	0.5622	1.02
Resistin	0.7637	1.2666	1.0468	0.9733	0.7626	1.3594
Perilipin1	0.4419	0.8055	0.9493	0.6536	0.6652	0.86
Perilipin2	1.8023	2.9041	2.1041	2.1386	0.828	0.9
ACC1	1.0257	1.2775	1.3288	1.3572	0.6728	0.78
ACC2	1.126	1.5126	1.3348	1.224	0.6652	0.69
FAS	0.6285	0.9008	1.1294	1.0297	0.6167	0.89
DGAT1	1.5948	1.6	1.8901	1.8061	0.8963	1.3784
DGAT2	0.1639	0.578	0.3441	0.2092	0.375	0.5007
SCD1	0.1573	0.8343	0.4091	0.0427	0.5699	0.234
ChREBP	0.9372	0.34	0.0203	0.0918	0.4861	0.4002
SREBP1	1.0247	1.6723	2.1645	1.354	2.0008	1.8
ATGL	1.6697	2.4083	1.9442	3.2515	0.9361	1.9641
HSL	1.0515	1.7407	1.3955	1.285	0.9881	1.5903
MGL	1.1513	1.6065	1.364	1.8203	0.9906	1.4507
Fig 9i. brown fat programs in BAT
	HFD	HFD	HFD	HFD	HFD	HFD
ATF3	1.0617	1.0538	0.8845	1.09	1.07	1.2
PGC1α	0.9609	0.8899	0.8774	0.9432	1.2557	1.073
UCP1	1.4962	1.6123	0.9212	1.0105	0.2937	0.6661
Prdm16	0.8774	0.849	0.9685	0.9219	1.273	1.1101
CIDEA	4.3197	5.2507	2.4685	3.6581	-7.1979	-2.4991
CytC	1.01	1.0304	1.3259	1.1844	0.4597	0.9895
Hsp70	0.8	0.7021	0.5069	0.9708	1.658	1.3622
	HFD+1 mg/kg/day ST32da	HFD+1 mg/kg/day ST32da	HFD+1 mg/kg/day ST32da	HFD+1 mg/kg/day ST32da	HFD+1 mg/kg/day ST32da	HFD+1 mg/kg/day ST32da
ATF3	1.23	1.12	0.823	1.1433	0.9405	1.3691
PGC1α	1.4716	1.309	1.2768	1.6718	0.9005	1.7794
UCP1	2.4738	1.7975	1.7685	3.3122	0.9429	3.2228
Prdm16	2.1236	1.2316	1.4394	1.944	2.4171	4.2928
CIDEA	1.7122	1.309	1.7707	1.2791	3.2659	2.278
CytC	1.0966	0.6781	2.2215	3.6702	1.0603	1.0591
Hsp70	1.2723	1.6697	2.361	1.0586	0.6249	1.3812
	HFD+2 mg/kg/day ST32da	HFD+2 mg/kg/day ST32da	HFD+2 mg/kg/day ST32da	HFD+2 mg/kg/day ST32da	HFD+2 mg/kg/day ST32da	HFD+2 mg/kg/day ST32da
ATF3	2.981	2.87	3.634	1.6303	3.0215	3.5684
PGC1α	5.3648	1.1768	0	2.0849	1.6197	5.2451
UCP1	2.6434	0	1.5248	1.4323	2.2735	1.9396
Prdm16	2.3003	1.8902	1.6564	2.953	6.2843	3.0521
CIDEA	1.1566	0.4545	0.7547	1.0973	2.1961	1.4321
CytC	0.6109	0.2255	0.8345	0.8098	0.7314	0.6065
Hsp70	1.294	0.7481	1.2812	0.8925	1.2117	1.5907

## Sheet: Fig 10
Fig. 10 Oral administration of ATF3 inducer, ST32da, is effective in preventing HFD-induced obesity.
Fig 10a. Body weights.
weeks	ND	ND	HFD	HFD	HFD	HFD	HFD	HFD	HFD
0	23.85	24.85	23.6	25.15	25.1	24	23	25.55	25.5
1	22.55	23.6	24.5	26.3	27	26.4	26	27.5	29.8
2	25.4	26.1	27.25	29.35	29.7	29.5	28.5	29.7	32
3	27.4	27.45	29.2	31.8	32.2	31.6	30	30.65	34.6
4	29	28.05	30.1	33.9	33.35	33.55	31.7	31.45	38
5	28.9	28.25	30.35	35.2	34.35	35.9	32.8	32.2	40
6	30.85	28.75	31.25	36.3	34.75	36.6	33.75	33.4	41.9
7	31.1	28.55	31.75	36.9	35.6	37.4	34.2	34.6	43.7
8	31.1	29.4	31.8	36.7	35.8	38.25	34.8	35.45	45.4
9	31.9	29.55	33.15	37.8	36.5	38.9	35	36.7	46
10	31.85	29.8	35.1	40.1	38.5	42.05	37.4	39.05	49.5
11	31.4	29.65	35	40.3	38.9	42.5	37.85	38.8	49.7
12	31.7	30.5	35.65	41	39.4	43.8	38.5	40.5	50.25
13	32.7	31.5	36.1	41	40.7	45.6	39.45	42.85	51.1
14	33	31	37.95	42.3	41.8	46.25	39.8	43.15	52.6
15	31.8	31.4	37.5	41.7	40.4	47.4	40.1	42.2	52.4
16	32.5	32.05	38.4	41.55	41.6	48	40.85	47.65	53.15
weeks			HFD+ 50 mg/kg Orlistat	HFD+ 50 mg/kg Orlistat	HFD+ 50 mg/kg Orlistat	HFD+ 50 mg/kg Orlistat	HFD+ 50 mg/kg Orlistat	HFD+ 50 mg/kg Orlistat	HFD+ 50 mg/kg Orlistat
0			23.6	26.1	27.65	23.75	25.9	27.7	25.85
1			26.3	28.85	30.3	24.3	28.1	28.6	28.9
2			27.7	30.6	32.3	25.45	30.6	30.9	30.75
3			29.8	31.15	32.65	28.5	33.15	33.95	31.15
4			32.15	32.7	34.7	30.6	37.3	36.3	33.1
5			32.05	32.15	34.75	31.15	37.8	36.6	32.85
6			32.65	33.45	35.3	30.75	37.35	37.15	34.65
7			32.6	33.4	35.5	31.25	38.05	37.55	33.95
8			32.05	34.25	36.25	31.35	38.05	38	36.5
9			31.05	33.35	34.6	33.4	39.5	39.1	36.85
10			34.1	34.6	37	34	41.2	40.6	41.4
11			34.4	34.5	38.65	35.05	42.4	41.05	41.9
12			36.05	36.2	40	35.65	43.15	41.05	44.1
13			38.35	38.4	41.75	37.15	46.6	43	47.8
14			40.25	39	43.15	37.95	47.35	44.3	48.9
15			40.5	38.45	43.1	38.45	47.7	45	48.1
16			42.25	39.95	42.85	37.25	48.85	46.3	49.9
weeks			HFD+ 50 mg/kg ST32da	HFD+ 50 mg/kg ST32da	HFD+ 50 mg/kg ST32da	HFD+ 50 mg/kg ST32da	HFD+ 50 mg/kg ST32da	HFD+ 50 mg/kg ST32da	HFD+ 50 mg/kg ST32da	HFD+ 50 mg/kg ST32da	HFD+ 50 mg/kg ST32da
0			23.4	24.8	24.7	24.45	24.85	22.6	20.5	23.7	25.1
1			25.55	26.35	26.65	26.8	25.6	24.85	23.3	25.25	28.2
2			26.75	27	29.2	28.4	27.45	27	24.4	27.8	30.75
3			28.7	28.8	30.85	29.95	29.1	29.8	25.1	29.2	32.65
4			30.7	30	31.7	31.75	31.3	31.9	26	31.2	34
5			31.25	30.8	31.9	32.85	32.05	32.1	26.3	30.3
6			32.7	31.2	33.7	34.5	32.7	33.15	27.6	31.2
7				30.8	32.9	34.3	32.7	33.6	27.6	31.7
8				32.3	33.05	35.75	33.75	33.75	28.45	32.05
9				33.85	33.4	36	33.5	33.5	29	33.4
10				35.5	34.9	38.2	36.2	35.9	31.2	35.4
11				33.95	34.2	38.25	36	36.05	31.25	34.85
12				34.5	34.9	39	36.7	35.85	32.55	35.05
13				34.6	35.85	40.3	37.5	36.85	32.85	36.3
14				35.7	36.8	42.4	39.25	37.55	34.25	37.1
15				34.2	35.6	41.1	39.85	36.7	33.6	37.85
16				33.4	36.3	40.35	39.1	36.9	33.8	37.1
Fig 10a. Food intake.
weeks	ND	ND	HFD	HFD	HFD+ 50 mg/kg Orlistat	HFD+ 50 mg/kg Orlistat	HFD+ 50 mg/kg ST32da	HFD+ 50 mg/kg ST32da
1	2.8571	2.78	2.6286	2.7143	2.8571	2.6286	2.7143	2.7714
2	3.2143	3.1	3.5143	3.6286	3.4286	2.3714	3.3714	3
3	3.7143	3.65	3.4	3.5429	3.7429	3.9714	2.7714	2.7143
4	3.1786	3.08	3	3.9429	3.2857	3.6286	3.4857	3.4286
5	2.5357	2.6	2.4	3.1143	2.64	3.36	2.7143	2.8571
6	2.3214	2.29	2.2571	3.1429	2.7429	2.7714	2.6286	2.6571
7	2.75	2.8	2.36	3.08	2.8	3.04	2.08	2.76
8	3.3929	3.234	2.6286	3.1429	3.25	3.3929	2.75	3.4286
9	3.3214	3.125	2.3143	2.9143	2.5357	3.5357	2.25	2.6786
10	3.8929	3.789	3.2857	3.9429	3.75	3.75	3.7143	4.5357
11	3.3571	3.459	2.4286	2.7429	2.9643	3.0357	2.5	3.0357
12	3.3214	3.236	2.2	2.8571	2.8571	3.8214	2.3929	2.8571
13	3.0357	3.123	2.4	2.9714	3.0357	3.9286	2.5	3.0357
14	2.7143	2.68	2.2	2.6571	2.9643	3.8214	2.4643	2.9643
15	2.1786	2.278	1.8571	2.2857	2.5714	3.2143	1.8214	2.4286
16	2.1429	2.225	2.2857	2.4286	2.6786	3.1429	2.5	2.5714
Fig 10b. Variation of adipose tissue depot weight in BAT and WAT.
	ND	ND	HFD	HFD	HFD	HFD	HFD
i WAT (grams)	0.351	0.357	2.108	1.814	2.777	1.234	2.918
e WAT (grams)	0.635	0.612	2.816	2.943	2.829	2.624	3.343
m WAT (grams)	0.146	0.28	0.65	0.682	1.212	0.762	1.875
r WAT (grams)	0.224	0.373	1.288	1.127	1.428	1.161	1.838
BAT (grams)	0.128	0.139	0.233	0.208	0.364	0.284	0.452
			HFD+ 50 mg/kg Orlistat	HFD+ 50 mg/kg Orlistat	HFD+ 50 mg/kg Orlistat	HFD+ 50 mg/kg Orlistat	HFD+ 50 mg/kg Orlistat	HFD+ 50 mg/kg Orlistat
i WAT (grams)			1.399	0.737	1.115	1.088	2.456	1.618
e WAT (grams)			2.383	1.863	2.51	2.677	2.608	3.262
m WAT (grams)			0.801	0.478	0.766	0.604	1.793	0.951
r WAT (grams)			1.411	0.699	1.288	1.071	2.175	1.495
BAT (grams)			0.243	0.205	0.265	0.215	0.363	0.244
			HFD+ 50 mg/kg ST32da	HFD+ 50 mg/kg ST32da	HFD+ 50 mg/kg ST32da	HFD+ 50 mg/kg ST32da	HFD+ 50 mg/kg ST32da	HFD+ 50 mg/kg ST32da	HFD+ 50 mg/kg ST32da	HFD+ 50 mg/kg ST32da
i WAT (grams)			0.636	1.103	1.252	1.459	1.656	1.307	0.813	0.932
e WAT (grams)			1.298	2.422	2.384	2.29	2.575	2.272	1.768	2.272
m WAT (grams)			0.324	0.493	0.426	0.457	0.304	0.521	0.456	0.621
r WAT (grams)			0.537	0.836	1.026	1.146	1.031	0.983	0.748	0.894
BAT (grams)			0.151	0.158	0.151	0.262	0.316	0.333	0.218	0.241
Fig 10d. Serum parameters.
	HFD	HFD	HFD	HFD	HFD	HFD	HFD	HFD	HFD
BUN (mg/dl)	26	23	33	27	24	30	25	25	25
Creatinine (mg/dl)	0.7	0.5	0.6	0.6	0.7	0.7	0.8	0.8	0.7
Glucose mg/dl)	257		162	190	233	192	288	229	223
TG (mg/dl)		100	75	116	100	93	97	89	87
			HFD+ 50 mg/kg Orlistat	HFD+ 50 mg/kg Orlistat	HFD+ 50 mg/kg Orlistat	HFD+ 50 mg/kg Orlistat	HFD+ 50 mg/kg Orlistat	HFD+ 50 mg/kg Orlistat	HFD+ 50 mg/kg Orlistat	HFD+ 50 mg/kg Orlistat
BUN (mg/dl)			36	24	20	23	24	32	24	21
Creatinine (mg/dl)			0.7	0.8	0.5	0.8	0.8	0.7	0.7	0.5
Glucose mg/dl)			216	213	190	277		229	298	254
TG (mg/dl)			101	84	67	74	80	82	74	76
			HFD+ 50 mg/kg ST32da	HFD+ 50 mg/kg ST32da	HFD+ 50 mg/kg ST32da	HFD+ 50 mg/kg ST32da	HFD+ 50 mg/kg ST32da	HFD+ 50 mg/kg ST32da
BUN (mg/dl)			25	25	20	29	25	28
Creatinine (mg/dl)			0.6	0.6	0.6	0.6	0.9	0.6
Glucose mg/dl)			196	174	169	196	222	170
TG (mg/dl)			64	78	94	93	75	78
Fig 10e. Liver weight.
	ND	ND	HFD	HFD	HFD	HFD	HFD
Liver (grams)	1.747	1.548	1.765	1.902	3.106	2.772	4.228
			HFD+ 50 mg/kg Orlistat	HFD+ 50 mg/kg Orlistat	HFD+ 50 mg/kg Orlistat	HFD+ 50 mg/kg Orlistat	HFD+ 50 mg/kg Orlistat	HFD+ 50 mg/kg Orlistat
Liver (grams)			2.603	2.39	2.239	2.059	2.266	2.816
			HFD+ 50 mg/kg ST32da	HFD+ 50 mg/kg ST32da	HFD+ 50 mg/kg ST32da	HFD+ 50 mg/kg ST32da	HFD+ 50 mg/kg ST32da	HFD+ 50 mg/kg ST32da	HFD+ 50 mg/kg ST32da	HFD+ 50 mg/kg ST32da
Liver (grams)			1.408	1.426	1.689	2.16	2.034	1.604	2.36	2.435
Fig 10f Liver function.
	HFD	HFD	HFD	HFD	HFD	HFD	HFD	HFD
GOT (IU/L)	40	45	52	50	68	87	65	66
GPT (IU/L)	20	22	18	17	24	49	16	15
			HFD+ 50 mg/kg Orlistat	HFD+ 50 mg/kg Orlistat	HFD+ 50 mg/kg Orlistat	HFD+ 50 mg/kg Orlistat	HFD+ 50 mg/kg Orlistat	HFD+ 50 mg/kg Orlistat	HFD+ 50 mg/kg Orlistat	HFD+ 50 mg/kg Orlistat
GOT (IU/L)			65	51	51	110	88	40	108	59
GPT (IU/L)			14	9	5	17	67	3	82	22
			HFD+ 50 mg/kg ST32da	HFD+ 50 mg/kg ST32da	HFD+ 50 mg/kg ST32da	HFD+ 50 mg/kg ST32da	HFD+ 50 mg/kg ST32da	HFD+ 50 mg/kg ST32da
GOT (IU/L)			41	40	38	44	53	34
GPT (IU/L)			5	5	4	2	4	1
Fig 10g. Real-time PCR analysis of mRNA levels of ATF3, c-Jun, PGC-1α and UCP1 in iWAT
	HFD	HFD	HFD	HFD	HFD	HFD
ATF3	0.9738	1.0416	1.0263	1.0654	0.9332	0.9597
c-Jun	1.0116	0.9383	0.9266	1.0488	1.0597	1.015
PGC1α	0.9235	0.9578	0.9996	1.0574	1.0466	1.0152
UCP1	0.9568	1.0237	0.9794	1.052	1.0491	0.9911
			HFD+ 50 mg/kg Orlistat	HFD+ 50 mg/kg Orlistat	HFD+ 50 mg/kg Orlistat	HFD+ 50 mg/kg Orlistat	HFD+ 50 mg/kg Orlistat	HFD+ 50 mg/kg Orlistat
ATF3			0.5693	0.824	0.7963	0.9318	0.78	0.687
c-Jun			0.8294	0.8851	1.404	1.0992	1.0238	1.3593
PGC1α			1.2483	1.0731	1.2301	1.0896	1.05	1.32
UCP1			1.4422	0.9072	1.019	0.919	0.95	1.02
			HFD+ 50 mg/kg ST32da	HFD+ 50 mg/kg ST32da	HFD+ 50 mg/kg ST32da	HFD+ 50 mg/kg ST32da	HFD+ 50 mg/kg ST32da	HFD+ 50 mg/kg ST32da
ATF3			1.6911	1.3849	1.4317	1.4637	1.5578	1.2687
c-Jun			0.8115	1.4169	0.5698	0.5997	3.1298	0.5747
PGC1α			1.396	0.9743	1.9608	1.82	1.65	1.72
UCP1			1.5707	0.9157	1.3087	1.4518	2.1318	1.65
Fig 10h. Real-time PCR analysis of mRNA levels of brown (BAT), beige (Bei), mitochondria (Mito), and β-oxidation (β-oxi) genes in iWAT.
	HFD	HFD	HFD	HFD	HFD	HFD
Prdm16	1.0397	1.0312	0.8971	1.0137	1.0906	0.9278
Zic1	0.9798	0.9472	1.0113	1.0438	1.0547	0.9632
CIDEA	0.9832	1.0142	0.9603	1.0494	0.9929
Elovl3	1.1286	0.9724	0.9589	1.0213	0.9777	0.9411
CD137	0.9688	1.1074	1.1192	0.8948	0.9098
Tbx1	0.9571	1.0779	1.0518	0.9132
CytC	1.403	1.6464	0.2663	0.6843
Cox4-1	1.1772	1.2027	0.6525	0.9677
Cox4-2	0.9413	1.046	0.9551	1.0576
Mcad	1.0262	1.1073	0.8223	1.0442
Cpt1α	1.0661	1.0477	0.9693	0.917
HSP70	1.072	1.0411	0.9989	0.888
			HFD+ 50 mg/kg Orlistat	HFD+ 50 mg/kg Orlistat	HFD+ 50 mg/kg Orlistat	HFD+ 50 mg/kg Orlistat
Prdm16			1.034	0.8881	1.1748	2.8264
Zic1			1.0978	1.3964	1.2555	1.1554
CIDEA			1.6599	1.6538	1.348	1.8873
Elovl3			1.0046	0.938	0.8451	0.9001
CD137			0.2573	3.0891	0.586	3.5044
Tbx1			0.6559	0.8706	0.9005	1.1337
CytC			0.5599	0.9532	0.8798	2.6616
Cox4-1			0.9507	1.9086	2.2096	4.0789
Cox4-2			1.171	1.1375	1.4982	5.148
Mcad			1.3256	2.2022	1.6036	2.8888
Cpt1α			1.1801	1.2719	1.1375	1.7655
HSP70			1.1948	1.2388	1.146	1.3378
			HFD+ 50 mg/kg ST32da	HFD+ 50 mg/kg ST32da	HFD+ 50 mg/kg ST32da	HFD+ 50 mg/kg ST32da
Prdm16			0.7826	0.9333	6.0923	1.23
Zic1			2.3056	1.2558	1.8762	1.675
CIDEA			1.71	2.0435	3.4792	3.1566
Elovl3			1.1892	0.8349	1.9199	1.234
CD137			0.9269	1.5731	2.2912	0.876
Tbx1			0.5852	0.687	2.1421	0.6551
CytC			0.6833	0.9278	2.2367	0.7737
Cox4-1			1.7961	0.9527	1.1107	0.6367
Cox4-2			0.5822	0.1396	1.7625	0.0413
Mcad			3.9435	2.3326	2.2716	4.7656
Cpt1α			0.7995	0.6038	3.9438	0.4878
HSP70			0.5382	0.9811	4.2986	1.0555
Fig 10i. Real-time PCR analysis of mRNA levels of adipogenic, lipogenic, and lipolytic genes in iWAT
	HFD	HFD	HFD	HFD	HFD	HFD
C/EBP α	0.9331	0.9882	1.0261	1.0275	1.0361	0.9889
C/EBP β	1.3633	1.5088	0.8742	0.7633	0.4474	1.043
PPARγ1	1.0059	1.0294	0.9588	1.0054	1.0893	0.9113
PPARγ2	0.9911	1.0481	0.9239	0.974	1.087	0.9759
FABP4	0.9302	0.8913	1.0662	1.0967	0.9501	1.0655
Adiponectin	1.1377	1.1253	0.7889	0.8704	1.2015	0.8762
Leptin	0.9074	1.1315	1.1035	0.8577
Resistin	1.0903	1.0814	0.9329	0.8954
Perilipin1	1.0067	1.003	1.0738	0.9165
Perilipin2	1.0352	1.086	0.9355	0.9434
ACC1	1.0096	1.0125	0.9703	1.0075
ACC2	1.0053	1.0281	0.9712	0.9954
FAS	0.9826	1.007	1.01	1.0005
DGAT1	1.0721	1.0343	0.9827	1.004	0.9762	0.9308
DGAT2	1.8399	2.0683	-0.2311	1.1384	1.5467	-0.3622
SCD1	0.7101	1.6104	1.083	0.7303	0.7602	1.1059
ChREBP	1.079	1.0279	0.9171	0.9358	1.0884	0.9519
SREBP1		1.0545	0.9541	1.0115	1.0362	0.9436
ATGL	0.9664	1.0655	1.0581	1.0443	0.9191	0.9467
HSL	1.0511	1.0211	0.9567	0.977	1.0885	0.9056
MGL	1.0853	1.1111	0.8524	0.9775	1.0552	0.9184
			HFD+ 50 mg/kg Orlistat	HFD+ 50 mg/kg Orlistat	HFD+ 50 mg/kg Orlistat	HFD+ 50 mg/kg Orlistat
C/EBP α			0.8364	1.2845	1.3907	1.0166
C/EBP β			0.1971	0.3417	0.4138	1.6535
PPARγ1			0.8314	0.9821	0.901	2.0649
PPARγ2			0.6569	0.7038	0.8548	2.5464
FABP4			0.3628	0.7743	0.6497	2.2008
Adiponectin			0.7063	1.0884	1.2763	2.1451
Leptin			0.8368	1.0846	1.1706	1.119
Resistin			0.3415	1.4498	0.7778	1.5317
Perilipin1			1.2326	2.2621	1.7	1.6365
Perilipin2			0.6673	3.079	2.6515	1.5904
ACC1			0.5142	2.0026	1.243	1.2356
ACC2			0.1522	0.7685	0.5072	0.379
FAS			1.7362	2.7276	0.987	1.9151
DGAT1			0.7767	1.5652	1.6924	2.5139
DGAT2			0.4249	0.3884	0.4357	3.5635
SCD1			1.5393	1.765	1.7172	3.5322
ChREBP			1.3016	0.9264	0.9222	5.4156
SREBP1			0.5284	1.3613	1.8214	2.834
ATGL			0.3608	0.5303	0.4444	0.648
HSL			1.5019	1.7827	1.7958	3.145
MGL			1.0287	1.0148	1.0258	2.6833
			HFD+ 50 mg/kg ST32da	HFD+ 50 mg/kg ST32da	HFD+ 50 mg/kg ST32da	HFD+ 50 mg/kg ST32da	HFD+ 50 mg/kg ST32da
C/EBP α			1.1069	0.7413	0.6428	0.9502	0.7892
C/EBP β			0.1482	0.3071	0.0829	0.1452	0.2024
PPARγ1			0.0803	0.5841	0.1404	0.2288	0.095
PPARγ2			0.2113	0.6642	0.2511	0.3585	0.2447
FABP4			0.1174	0.397	0.0961	0.1694	0.2272
Adiponectin			0.1377	0.4119	0.1918	0.2888	0.1627
Leptin			0.395	0.7135	0.3572	0.7105	0.342
Resistin			0.9499	1.2931	0.4362	0.5289	0.7164
Perilipin1			0.6886	0.976	0.4727	0.5773	0.3969
Perilipin2			1.9551	1.7929	1.1756	1.133	1.3638
ACC1			1.2257	1.0915	0.8134	0.7761	0.8094
ACC2			0.5076	0.5037	0.5176	0.583	0.5007
FAS			0.8499	0.8759	0.6671	0.8325	0.6416
DGAT1			1.2236	1.1032	1.2219	1.5317	1.2783
DGAT2			0.0988	0.4187	0.0592	0.1617	0.0952
SCD1			0.2709	0.6198	0.1724	0.6297	0.3517
ChREBP			0.0666	0.7055	0.0982	0.2756	0.1197
SREBP1			2.8022	0.8715	3.4057	0.987
ATGL			0.2227	0.2708	0.2892	0.5628	1.6627
HSL			1.58	1.87	1.6	3.2	2.3
MGL			0.6201	0.6962	0.4496	0.4901	4.3633
Fig 10j Real-time PCR analysis of mRNA levels of brown/mitochondria/β oxidation markers in BAT
	HFD	HFD	HFD	HFD	HFD	HFD
ATF3	1.0197	0.9282	0.9145	1.0243	1.0766	1.0368
UCP1	0.9883	0.9607	0.6996	0.897	1.017	1.4374
Prdm16	0.8873	0.9745	0.9487	1.1518	0.9628	1.0749
Zic1	1.0823	0.9631	0.9143	1.1121	0.9547	0.9735
CIDEA	1.2319	0.8857	0.7428	0.7775	1.3173	1.0448
Elovl3	1.0181	0.9515	1.1472	1.1324	0.9178	0.8332
CytC	0.9597	1.0087	0.8047	1.0598	1.0593	1.1078
Cox4-1	0.4833	0.9236	0.8955	1.1394	1.2625	1.2956
Cox4-2	0.9614	1.1054	1.0817	0.9916	0.9674	0.8925
Mcad	1.2832	0.7729	0.78	0.3814	1.2238	1.5588
Cpt1α	1.0201	0.9765	0.9353	1.0698	1.0765	0.9218
HSP70	0.9114	0.8608	1.0402	1.0058	0.934	1.2478
			HFD+ 50 mg/kg Orlistat	HFD+ 50 mg/kg Orlistat	HFD+ 50 mg/kg Orlistat	HFD+ 50 mg/kg Orlistat	HFD+ 50 mg/kg Orlistat
ATF3			0.5145	0.8363	0.8372	0.4719	0.8319
UCP1			0.2746	0.7016	0.9265	1.1749	1.6608
Prdm16			0.1601	0.6494	0.3178	0.4816	1.1662
Zic1			0.7294	1.103	0.9823	0.6482	1.0755
CIDEA			0.2409	0.6941	0.5036	0.7463	1.2306
Elovl3			0.2055	1.1118	0.5516	1.141	2.075
CytC			0.5692	0.7364	1.1502	1.0726	2.0157
Cox4-1			0.412	0.8331	1.0482	1.3566	2.3299
Cox4-2			0.35	0.5996	0.9979	1.0035	1.2662
Mcad			0.3763	0.9024	0.7412	1.0431	1.5724
Cpt1α			0.1013	0.4607	0.3017	0.3445	0.5266
HSP70			0.4848	0.7969	0.4952	0.4296	1.6369
			HFD+ 50 mg/kg ST32da	HFD+ 50 mg/kg ST32da	HFD+ 50 mg/kg ST32da	HFD+ 50 mg/kg ST32da
ATF3			1.7738	1.6317	1.3956	0.9528
UCP1			1.87	1.7592	1.9672	1.8108
Prdm16			0.7135	1.1361	0.9111	0.739
Zic1			0.8947	0.9285	0.7036	0.923
CIDEA			0.65	0.6826	1.0794	0.7625
Elovl3			1.56	1.2117	1.7603	1.9396
CytC			0.56	0.4466	1.863	0.9546
Cox4-1			1.865	1.1439	2.2767	1.5589
Cox4-2			1.123	0.8436	1.1316	0.76
Mcad			1.076	0.7353	1.0502	1.0942
Cpt1α			0.7498	0.9185	0.7371	0.5829
HSP70			0.5237	0.454	0.7853	1.5284
