# Supplementary material for: Adipocyte browning and resistance to obesity in mice is induced by expression of ATF3
Source: Commun Biol. 2019 Oct 24;2:389. doi: 10.1038/s42003-019-0624-y (PMC6813364; doi:10.1038/s42003-019-0624-y)
Supplement: Supplementary file 4 — supplementary data 2 [file 42003_2019_624_MOESM4_ESM.xlsx]

## Sheet: Supplementary Fig 3
Supplementary Fig 3. Protein levels of ChREBP and SCD1 in WT and ATF3−/− mice
	WT	WT	WT
ChREBP	1.3652	0.7432	0.8916
SCD1	0.8318	0.4246	1.7436
	AAV-8-GFP-ATF3-/-	AAV-8-GFP-ATF3-/-	AAV-8-GFP-ATF3-/-
ChREBP	1.4936	0.3401	2.1697
SCD1	6.0609	3.1734	2.2244
	AAV-8-ATF3-ATF3-/-	AAV-8-ATF3-ATF3-/-	AAV-8-ATF3-ATF3-/-
ChREBP	0.8337	0.5722	0.281
SCD1	0.8276	0.586	1.0019

## Sheet: Supplementary Fig 4
Supplementary Fig. 4 Positive correlations between ATF3 and HSL and CIDEA were validated in adipose tissue of patients by using Gene Expression Omnibus (GEO) and the GDS3679 dataset.
Supplementary Fig 4a. Positive correlations between ATF3 and HSL				Supplementary Fig 4b. Positive correlations between ATF3 and CIDEA
ATF3	HSL			ATF3	CIDEA
4.20723	-4.01705			-3.0252	-8.62415
-2.24614	-22.8751			-2.97727	1.12645
0.893886	10.1245			-3.17934	-9.67905
-2.04773	-21.2246			-2.2819	-18.3014
-0.807236	7.53985			-2.64533	-11.1992
29.7032	7.57725			-2.63588	-19.3968
-2.23522	-22.332			-2.58716	-0.75435
-2.77907	-13.4407			-2.90417	-14.0752
-2.16782	-22.6938			-2.38229	-24.2193
-3.0252	-8.62415			-2.24614	-1.71414
-2.97727	1.12645			0.893886	-13.5015
-3.17934	-9.67905			-2.04773	-57.2502
-2.2819	-18.3014			29.7032	7.18326
-2.64533	-11.1992			-2.23522	-23.0499
-2.63588	-19.3968			-2.77907	-58.8337
-2.58716	-0.75435			-2.16782	-73.5044
-2.90417	-14.0752			-3.02519	-29.0775
-2.38229	-24.2193			-2.97727	-32.4596
-1.64738	-14.562			-3.17934	-34.7155
-3.04099	-19.1658			-2.2819	-62.6619
3.50121	-9.59155			-2.64533	-70.0811
-0.986964	-0.22175			-2.63588	-47.1005
-1.53916	-3.39055			-2.58716	-56.1035
				-2.90417	-30.2285
				-2.38229	-84.9511
				14.4662	-32.9889
				-1.64738	-3.88644
				-3.04098	-46.3803
				3.50121	-44.0832
				-0.98696	-48.8817
				-1.53916	-26.3706

## Sheet: Supplementary Fig 5
Supplementary Fig. 5 Overexpression of ATF3 decreased oil droplet deposition in 3T3-Ll cells after 8 days of differentiation
Supp. Fig 5b. Relative quantification of adipocyte differentiation (oil red O elute)
	pcDNA	pcDNA	pcDNA	pcDNA	pcDNA	pcDNA
OD (500 nm) value	100.02	99.9798	100	100	100.03	99.9696
	pcDNA-ATF3	pcDNA-ATF3	pcDNA-ATF3	pcDNA-ATF3	pcDNA-ATF3	pcDNA-ATF3
OD (500 nm) value	7.1147	7.0236	9.6529	9.6125	7.5476	7.4464

## Sheet: Supplementary Fig 7
Supplementary Fig. 7 Physiological effects of ATF3 inducer, ST32da, on mouse heart, kidney and liver
Supplementary Fig 7a. Serum levels of BUN, creatinine, glucose, TG
control	#2	#3	#4	#7	#10	#6	#8
BUN (mg/dl)	31	32	32	34	34	27	29
Cretinine (mg/dl)	1.2	1.2	1.2	1	0.9	1.1	0.9
glucose (mg/dl)	234	240	248	334	221	256	282
TG (mg/dl)	95	85	127	82	89	98	90
ST32da treatment
1mg/kg/day	#1	#3	#4	#5	#6	#7	#8
BUN (mg/dl)	26	31	37	35	26	28	26
Cretinine (mg/dl)	1	1	1.1	1.1	0.8	0.8	1.1
glucose (mg/dl)	197	154	198	170	190	252	250
TG (mg/dl)	86	119	84	77	94	104	107
ST32da treatment
2 mg/kg/day	#2	#4	#6	#7
BUN (mg/dl)	15	53	28	21
Cretinine (mg/dl)	0.5	0.6	0.8	0.5
glucose (mg/dl)	118	110	342	165
TG (mg/dl)	74	63	86	80
Supplementary Fig 7b. Serum level of GOT and GPT
control	#2	#5	#6	#8	#9	#10
GOT	17	23	31	13	31	25
GPT	6	8	6	17	9	1
ST32da treatment
1mg/kg/day	#1	#4	#5	#6	#8	#10
GOT	26	15	29	49	14	48
GPT	6	1	9	18	1	14
ST32da treatment
2 mg/kg/day	#1	#3	#4	#5	#6	#7
GOT	26	33	31	24	24	26
GPT	5	1	1	2	9	4
Supplementary Fig 7c. Liver weight
control	#2	#3	#4	#5	#6	#7	#8	#9	#10
Liver	1.473	1.602	1.132	1.051	0.965	1.24	1.175	0.942	1.135
ST32da treatment
1mg/kg/day	#1	#3	#4	#5	#8	#9	#10
Liver	1.448	1.072	1.21	1.201	1.4	1.28	1.041
ST32da treatment
2 mg/kg/day	#2	#3	#4	#6	#7	#10
Liver	1.122	1.1	1.18	1.1	1.138	1.09

## Sheet: Supplementary Fig 8
Supplementary Fig. 8 The effect of ATF3 inducer, ST32da, in HFD-induced obese ATF3−/− mice.
Supplementary Fig 8a Body weight (g)
weeks	ATF3-/- #1	ATF3-/- #2	ATF3-/- #3	ATF3-/- #4	ATF3-/- #5
0	19.35	16.55	19.2	18.15	19.2
1	20	18.1	19.4	19.7	19.2
2	22.55	20.4	21.95	22.05	21.7
3	23.9	20.9	22.6	23.05	22.6
4	25.8	22.6	24.7	25.6	23.8
5	30.1	25.8	27.65	27.9	25.5
6	32.15	27.35	28.1	29.95	26.7
7	34.4	30.1	31.2	31	28.5
8	35.85	31.5	32.65	32	29.25
9	37.6	32.75	33.95	33.25	30.1
10	39.1	34.85	35.4	35.2	31.2
11	38.9	36.55	35.8	35.85	32.35
12	39.25	37.15	35.8	37.8	32.6
weeks	ATF3-/-+ 2 mg/kg/day ST32da #1	ATF3-/-+ 2 mg/kg/day ST32da #2	ATF3-/-+ 2 mg/kg/day ST32da #3	ATF3-/-+ 2 mg/kg/day ST32da #4
0	19.1	18.75	20.5	18.75
1	21.1	20.05	21.4	19.95
2	23.35	21.95	25.15	22.85
3	24.5	23	27.4	23.45
4	25.6	24.7	30.1	26
5	29.05	26.25	33.1	28.55
6	27.5	26.9	33.75	28.3
7	28.85	28.8	35.65	30.15
8	29.9	30.5	37.2	28.8
9	29.5	32.3	38.85	30.5
10	30.75	33.95	39	32.05
11	32.85	35.3	40.6	33.9
12	32.25	35.45	40.95	36.2
Supplementary Fig 8b food intake (g/mouse/day)
weeks	ATF3-/-	ATF3-/-+ 2 mg/kg/day ST32da
1	2.1429	2.0571
2	1.8286	1.8857
3	1.7714	1.7714
4	2.5543	3.05
5	2.3886	2.575
6	1.8	1.8214
7	2.6286	2.8929
8	2	1.9643
9	2.2571	2.5357
10	2.32	2.25
11	2.1429	2.3929
12	2.0571	2.3929
Supplementary Fig 8c GTT
	ATF3-/- #1	ATF3-/- #2	ATF3-/- #3	ATF3-/- #4	ATF3-/- #5
0 min	189	190	204	199	198
15 min	586	521	433	564	520
30 min	584	505	447		350
45 min	532	385	394	524	292
60 min	443	327	314	438	252
120 min	162	191	190	181	185
	ATF3-/-+ 2 mg/kg/day ST32da #1	ATF3-/-+ 2 mg/kg/day ST32da #2	ATF3-/-+ 2 mg/kg/day ST32da #3	ATF3-/-+ 2 mg/kg/day ST32da #4
0 min	206	197	172	194
15 min	538	380		402
30 min	420	409		495
45 min	366	425	305	536
60 min	289	379	297	482
120 min	181	212	212	207
Supplementary Fig 8d ITT
	ATF3-/- #1	ATF3-/- #2	ATF3-/- #3	ATF3-/- #4	ATF3-/- #5
0 min	140	164	174	192	177
15 min	142	101	96	134	188
30 min	161	109	83	119	158
45 min	167	113	89	107	131
60 min	198	145	226	209	124
	ATF3-/-+ 2 mg/kg/day ST32da #1	ATF3-/-+ 2 mg/kg/day ST32da #2	ATF3-/-+ 2 mg/kg/day ST32da #3	ATF3-/-+ 2 mg/kg/day ST32da #4
0 min	171	180	186	150
15 min	116	138	133	149
30 min	117	111	144	89
45 min	93	119	145	103
60 min	116	184	173	106
Supplementary Fig 8e adipose tissue weight
	ATF3 KO #1	ATF3 KO #2	ATF3 KO #3	ATF3 KO #4	ATF3 KO #5	ATF3 KO #6
inguinal (g)	2.683	2.688	1.774	2.198	2.356	2.228
epididymal	1.998	2.333	2.27	1.895	2.24	1.903
mesentric	1.045	0.967	1.286	1.043	1.371	1.667
retroperitoneal	1.527	1.262	1.534	1.151	1.746	1.677
BAT	0.427	0.405	0.473	0.446	0.567	0.485
	ATF3 KO+ST32da #2	ATF3 KO+ST32da #3	ATF3 KO+ST32da #4	ATF3 KO+ST32da #5	ATF3 KO+ST32da #6
inguinal (g)	2.793	1.984	2.237	1.977	2.821
epididymal	1.846	2.111	2.034	1.813	1.901
mesentric	1.04	1.437	0.971	0.928	1.506
retroperitoneal	1.378	1.488	1.373	1.7	1.404
BAT	0.348	0.426	0.411	0.401	0.522
Supplementary Fig 8f ChREBP and SCD1 gene expression
	ATF3 KO #1	ATF3 KO #2	ATF3 KO #3	ATF3 KO #4	ATF3 KO #5
ChREBP	1.2606	1.0419	0.7959	0.9854	0.9161
SCD1	1.8051	0.7995	0.2959	1.0565	1.0431
	ATF3 KO+ST32da #2	ATF3 KO+ST32da #3	ATF3 KO+ST32da #4	ATF3 KO+ST32da #5	ATF3 KO+ST32da #6
ChREBP	0.4931	1.4855	2.5712	0.4815	0.4068
SCD1	0.2384	2.2653	2.1109	0.3052	0.2666
Supplementary Fig 8g Liver weight
	ATF3 KO #1	ATF3 KO #2	ATF3 KO #3	ATF3 KO #4	ATF3 KO #5	ATF3 KO #6
liver weight	1.981	1.774	2.016	1.642	1.996	1.995
	ATF3 KO+ST32da #2	ATF3 KO+ST32da #3	ATF3 KO+ST32da #4	ATF3 KO+ST32da #5	ATF3 KO+ST32da #6
liver weight	1.651	2.675	1.929	2.642	2.414
Supplementary Fig 8h adipocyte size
	ATF3 KO #1	ATF3 KO #2	ATF3 KO #3	ATF3 KO #4
size	6096.18	6265.91	6363.16	6586.8
	ATF3 KO+ST32da #2	ATF3 KO+ST32da #3	ATF3 KO+ST32da #4	ATF3 KO+ST32da #5
size	6261.89	6392.38	6196.43	6290.59
Supplementary Fig 8h adipocyte number
	ATF3 KO #1	ATF3 KO #2	ATF3 KO #3	ATF3 KO #4
number	210.6	204.525	208.575	196.425
	ATF3 KO+ST32da #2	ATF3 KO+ST32da #3	ATF3 KO+ST32da #4
size	186.3	224.775	238.95

## Sheet: Supplementary Fig 9
Supplementary Fig. 9 The effect of ATF3 inducer, ST32da, on serum adiponectin levels in HFD-fed ATF3−/− mice
Supplementary Fig 9. serum adiponectin level
	ATF3 KO #1	ATF3 KO #2	ATF3 KO #3
adiponectin (ug/ml)	10.5144	11.3794	10.2154
	ATF3 KO+ST32da #2	ATF3 KO+ST32da #3	ATF3 KO+ST32da #4
adiponectin (ug/ml)	9.9979	10.2176	9.9894

## Sheet: Supplementary Fig 10
Supplementary Fig. 10 ATF3 inducer, ST32da, inhibited adipogenesis and induced browning in human primary adipocytes.
Supplementary Fig 10b, Gene expression levels of adipogenic, lipogenic, lipolytic, BAT, beta oxidation genes.
Day 7	Day 7 control#1	control#2	control#3	control#4	control#5	control#6
ATF3	1.017	0.9642	1.0188	0.9952	0.9759	1.0289
PGC1 alpha	1.0756	0.9378	0.9866	1.0244	0.9823	0.9934
C/EBP alpha	1.0312	0.9977	0.9711	1.0234	1.0063	0.9703
FABP4	1.0383	0.9956	0.9661	1.0546	0.986	0.9594
adiponectin	0.9972	0.9801	1.0227	0.873	1.0443	1.0827
resistin	0.6565	1.1039	1.2396	0.6941	1.0985	1.2074
perilipin1	0.8545	1.0824	1.0631	0.8659	1.0927	1.0414
DGAT2	0.8636	1.1047	1.0317	0.8639	1.1095	1.0266
SCD1	1.0094	0.9843	1.0063	1.008	1.002	0.992
ChREBP	0.9899	1.0027	1.0074	0.9611	0.9792	1.0597
ATGL	0.9873	0.9666	1.0461	0.9431	1.0004	1.0565
Zic1	0.8614	1.271	0.8676	0.8474	1.2748	0.8778
HSP70	0.6127	1.2547	1.1325	0.3919	1.4454	1.1627
Day 7	ST32da 50 uM #1	ST32da 50 uM #2	ST32da 50 uM #3	ST32da 50 uM #4
ATF3	1.7147	1.0732	1.7263	1.0485
PGC1 alpha	0.4134	0.9139	0.6177	0.8615
C/EBP alpha	0.7265	0.3166	0.7924	0.3345
FABP4	1.4034	0.1673	1.3216	0.176
adiponectin	0.6431	0.4545	0.6386	0.452
resistin	0.9865	0.0456	1.2225	0.0438
perilipin1	0.3728	0.7963	0.4274	0.6955
DGAT2	0.2659	0.9054	0.2884	0.7281
SCD1	0.3059	0.1977	0.3487	0.321
ChREBP	0.2947	0.3471	0.3793	0.3651
ATGL	0.9544	1.7569	0.892	1.7697
Zic1	1.6857	1.7113	1.4077	1.2044
HSP70	1.2032	0.4919	1.0668	0.4532
Day 7	ST32da 100 uM #1	ST32da 100 uM #2	ST32da 100 uM #3	ST32da 100 uM #4
ATF3	5.5952	4.4442	6.334	2.893
PGC1 alpha	1.7528	1.7867	1.9793	1.1212
C/EBP alpha	0.257	0.2641	0.3112	0.1643
FABP4	0.4749	0.6394	0.5621	0.4665
adiponectin	0.1344	0.1335	0.1482	0.0873
resistin	0.3952	0.2515	0.5217	0.2204
perilipin1	0.063	0.0942	0.0959	0.0923
DGAT2	0.9429	1.1155	1.1914	1.0566
SCD1	0.0914	0.2281	0.125	0.123
ChREBP	0.4825	0.5444	0.6972	0.632
ATGL	1.6608	1.7467	1.7024	1.9133
Zic1	2.6033	2.3848	3.3134	1.318
HSP70	1.3086	1.261	1.5035	0.8695
Supplementary Fig 10c. Gene expression levels of adipogenic, lipogenic, lipolytic, BAT, beta oxidation genes.
Day 14	Day 14 control#1	control#2	control#3	control#4	control#5
ATF3	1.0089	0.9911	0.9982	1.0018	1
PGC1α	1.0445	0.9555	1.0381	0.9619	1
C/EBPα	1.0375	0.9625	1.0323	0.9677	1
FABP4	0.861	1.139	0.8768	1.1232	1
Adiponectin	2.6268	-0.6268	2.0266	-0.0266	1
Resistin	1.0135	0.9865	1.0148	0.9852	1
Perilipin1	0.9984	1.0016	1.0017	0.9983	1
DGAT2	1.0011	0.9989	1.0002	0.9998	1
SCD1	0.7788	1.0817	1.1394	1.1	0.9
ChREBP	1.0435	0.9565	1.0429	0.9571	1
ATGL	1.0715	0.9285	1.0858	0.9142	1
Zic1	1.1092	0.8908	1.1119	0.8881	1
Hsp70	1.0868	0.9132	1.1122	0.8878	1
Day 14	ST32da 50 uM #1	ST32da 50 uM #2	ST32da 50 uM #3	ST32da 50 uM #4	ST32da 50 uM #5
ATF3	3.6718	3.1768	3.3504	2.9858	1.8441
PGC1α	1.7924	1.5187	2.0453	1.3025	0.7101
C/EBPα	0.7376	0.6241	0.6946	0.6284	0.3701
FABP4	1.2521	0.952	1.0511	0.8139	1.205
Adiponectin	0.6439	0.5505	0.5707	0.4754	0.4488
Resistin	0.72	0.5915	0.7913	0.5883	0.1192
Perilipin1	0.4329	0.4282	0.5026	0.3952	0.1254
DGAT2	0.9266	0.7584	0.9331	0.6356	0.1231
SCD1	0.9256	1.1219	1.1373	1.12	0.9
ChREBP	1.1433	1.5797	1.1307	1.4431	0.1535
ATGL	1.1518	1.3177	1.0479	1.2817	0.5006
Zic1	1.3058	3.9701	1.6391	3.7159	0.9934
Hsp70	1.4421	1.7122	1.6542	1.4196	0.6021
Day 14	ST32da 100 uM #1	ST32da 100 uM #2	ST32da 100 uM #3	ST32da 100 uM #4	ST32da 100 uM #5
ATF3	5.505	5.6776	4.7052	5.806	1.1423
PGC1α	2.2885	2.3418	2.4525	2.8961	1.7889
C/EBPα	0.6908	0.6464	0.5732	0.7226	0.2053
FABP4	1.1201	0.9565	0.8063	0.833	0.2744
Adiponectin	0.2509	0.2259	0.1972	0.2412	0.1878
Resistin	0.5092	1.1194	0.5335	1.402	0.1248
Perilipin1	0.1354	0.1303	0.1289	0.154	0.1377
DGAT2	0.8472	1.0011	0.7678	1.1446	0.1227
SCD1	2.7301	0.4207	0.4431	0.8	0.92
ChREBP	1.1066	1.37	1.045	1.5664	0.1806
ATGL	1.1522	1.1146	1.0079	1.1381	0.5247
Zic1	1.5064	2.5875	1.6832	2.6913	0.9296
Hsp70	1.7287	1.5618	1.8252	1.6198	0.6115
