# Supplementary material for: Adipocyte browning and resistance to obesity in mice is induced by expression of ATF3
Source: Commun Biol. 2019 Oct 24;2:389. doi: 10.1038/s42003-019-0624-y (PMC6813364; doi:10.1038/s42003-019-0624-y)
Supplement: Supplementary file 5 — supplementary data 3 [file 42003_2019_624_MOESM5_ESM.xlsx]

## Sheet: Primers
Supplementary Table 2. Primers 1.
Gene name	Forward Primer 5’-3’	Reverse Primer 5’-3’
mATF3	CTCCTGGGTCACTGGTATTTG	CCGATGGCAGAGGTGTTTAT
mC/EBPα	GTAACCTTGTGCCTTGGATACT	GGAAGCAGGAATCCTCCAAATA
mC/EBPβ	CTTGATGCAATCCGGATCAAAC	CCCGCAGGAACATCTTTAAGT
mPPARγ1	GGACTGTGTGACAGACAAGATTTG	CTGAATATCAGTGGTTCACCG
mPPARγ2	CTGGCCTCCCTGATGAATAAAG	AGGCTCCATAAAGTCACCAAAG
mFABP4	GCTCCTCCTCGAAGGTTTAC	CCCACTCCCACTTCTTTCAT
mAdiponectin	AAGGGCTCAGGATGCTACTGTT	AGTAACGTCATCTTCGGCATGA
mLeptin	GGTTGATCTCACAATGCGTTTC	TGGGAGACAGGGTTCTACTT
mResistin	CTAAGCTGAGGGTCTGGAAATG	CACACACCCTTCTCCACTAAAG
mPerilipin1	AGGCTGTCTCCTCTACCAAA	CCACAGTGTCTACCACGTTATC
mPerilipin2	CGTCTGTCTGGACCGAATAAAG	CACACGCCTTGAGAGAAACA
mACC1	TGATGGTGGCCTGCTCTTGTCTTA	CAGCAAACACATGTCCGCCATCTT
mACC2	ACCCACTGTCTTCCAATGACACCT	TCAGCTGTCTCTTGATGTGTGCCT
mFAS	AGACCCGAACTCCAAGTTATTC	GCAGCTCCTTGTATACTTCTCC
mDGAT1	GGCCTTACTGGTTGAGTCTATC	GTTGACATCCCGGTAGGAATAA
mDGAT2	GAAGGGCTTCTCTTCTCTTCAC	CTTTCTCCCAACGCCTCATAA
mSCD1	TGGGTTGGCTGCTTGTG	GCGTGGGCAGGATGAAG
mChREBP	TGTTCAGCATCCTCATCCGACCTT	TGAGTTGGCGAAGGGAATTCAGGA
mSREBP1	GCGCCATGGACGAGCTG	TTGGCACCTGGGCTGCT
mATGL	CATCCGTGGCTGTCTACTAAAG	GACGTTCTCTCCGTCTGAAAC
mHSL	GGACGGTCCTAGGTTTGAATAC	GATGGGAAGGTCTGTGGTTAC
mMGL	GACAGAAAGAGTGTGGGAAGAG	CTGAGCACAGTAGTCTGGAATG
mPGC1α	CTAGCCATGGATGGCCTATTT	GTCTCGACACGGAGAGTTAAAG
mUCP1	GAGGTCGTGAAGGTCAGAATG	AAGCTTTCTGTGGTGGCTATAA
mPrdm16	CAGCCATACAGGTGCAAGTA	GAACGGCTTCTCTTTGTTGTG
mDio2	CTTCCTCCTAGATGCCTACAAAC	TCTCCGAGGCATAATTGTTACC
mZic1	ATATGCGCCAACCCATCAA	TCGTGCATGGTGCTGAAA
mCIDEA	GCAACCAAAGAAATCGGGAATAG	CTCGTACATCGTGGCTTTGA
mElovl3	TACATCTGGAGGCAGGAGAA	GGTGGAAGAAGTGAGCGAATAG
mCD137	CTGGCCCTGATCTTCATTACTC	CTGCTCCAGTGGTCTTCTTAAA
mTbx1	CCCGATTCCATGTTGTCTATGT	GTGAAGCGTGTCTCCTCAA
mCytC	GAGGATACCCTGATGGAGTATTTG	GCTATTAGGTCTGCCCTTTCTC
mCox4-1	AGTTGTACCGCATCCAGTTT	GCAGTGAAGCCAATGAAGAAC
mCox4-2	ACGAATGGAAGACAGTGATGG	GTCAGGGTGACAACCTTCTTAG
mMcad	GAGAAGAAGGGTGACGAGTATG	GGCTTTACTAGCGGGTACTTTA
mCpt1α	GAAGTGTCGGCAGACCTATTT	GTCCTCCTCTCTATATCCCTGTT
Supplementary Table 3. Primers 2.
mHSP70	TGGTGCTGACGAAGATGAAG	CGCTGAGAGTCGTTGAAGTAG
mGAPDH	GGAGCCAAACGGGTCATCATCTC	GAGGGGCCATCCACAGTCTTCT
hATF3	CTGGAAAGTGTGAATGCTGAAC	ATTCTGAGCCCGGACAATAC
hC/EBPα	GAAGTCGGTGGACAAGAACA	TCATTGTCACTGGTCAGCTC
hC/EBPβ	CGCGACAAGGCCAAGAT	GCTGCTCCACCTTCTTCTG
hPPARγ1	GCCTGCATCTCCACCTTATTA	ATCTCCACAGACACGACATTC
hPPARγ2	GCCTGCATCTCCACCTTATTA	ATCTCCACAGACACGACATTC
hFABP4	GGAAAGTCAAGAGCACCATAAC	GCATTCCACCACCAGTTTATC
hAdiponectin	CATTCCTGGGCTGTACTACTTT	GAGCATAGCCTTGTCCTTCTT
hLeptin	CCTTATCCAAGATGGACCAGAC	GTTCTCCAGGTCGTTGGATATT
hResistin	AAAGCTCTCTGTCTCCTCCT	ACCTCCTGGATCCTCTCATT
hPerilipin1	CCAGAGACACTGCGGAATTT	GTACTCCACCACCTTCTCAATG
hDGAT2	CTGGAGAACCTCATCAAGTATGG	CAAAGACATTGGCCGCAATAA
hSCD1	ACAACTACCACCACTCCTTTC	GGAGACTTTCTTCCGGTCATAG
hChREBP	GGAAGAATTTCAAAGGCCTCAAG	CTCTTCCTCCGCTTCACATAC
hSREBP1	GAGCCATGGATTGCACTTTC	AGCATAGGGTGGGTCAAATAG
hATGL	AACACCAGCATCCAGTTCA	TATCCCTGCTTGCACATCTC
hHSL	GATGGAAGTGCTATCGTCTCTG	AGTCAGTGGCATCTCAAAGG
hMGL	CTCATTTCGCCTCTGGTTCT	GCACAAGGTTGAGCACTTTC
hPGC1α	TGAACTGAGGGACAGTGATTTC	CCCAAGGGTAGCTCAGTTTATC
hUCP1	TCTCCACCAGGACAGTACAA	CAGGATCCAAGTCGCAAGAA
hZic1	GAGCGACAAGCCCTATCTTT	GGATTCGTGGACCTTCATGT
hCIDEA	GTGAAGGCCACCATGTATGA	TGTGCCCAGATAGATGAGAAAC
hElovl3	AGCGGCCACTCATCTTTAT	GCAGGCACTTTGTTCTTGTATC
hMcad	TGCTGGTGCTGTTGGATTAG	TGGTGCTCTACAAGTAGCTTTC
hHSP70	GACCTGCCAATCGAGAATCA	CCGCTCCTTCTCCAGTTTATC
hGAPDH	GGTGTGAACCATGAGAAGTATGA	GAGTCCTTCCACGATACCAAAG
Supplementary Table 4. Primers for ChIP assay
ChREBP promoter	Forward Primer 5’-3’	Reverse Primer 5’-3’
Primer 1	TTGCTTTGGTTTGGAGACAGGTTCTCA	TCCCAGCACTGTGGAGTGCAGAG
Primer 2	CACAGTGCTGGGATTGAAGGTGTGA	GCGGACCCTGTGCCTCTCTACAGT
Primer 3	TGAATCACCACATCTGGCCACTTT	TGTGAGGCCTCTCTTTCCCACTAG
